# Supplementary material for: Phenotype Enhancement Screen of a Regulatory spx Mutant Unveils a Role for the ytpQ Gene in the Control of Iron Homeostasis
Source: PLoS One. 2011 Sep 20;6(9):e25066. doi: 10.1371/journal.pone.0025066 (PMC3176815; doi:10.1371/journal.pone.0025066)
Supplement: Table S2 — Induction and repression of genes in the spx and ytpQ mutants under control conditions and in response to 2.8 mM methylglyoxal stress as revealed by transcriptome analyses. The averages ratios and standard deviations as well as log2-fold changes for all induced and repressed genes are calculated from three transcriptome replicate experiments at control conditions and after 10 min of exposure to 2.8 mM methylglyoxal. All genes with induction ratios of at least three-fold were listed and classified according to previously described regulons according to http://dbtbs.hgc.jp and SubtiWiki database (http://subtiwiki.uni-goettingen.de/wiki/index.php/Main_Page). (XLS) [file pone.0025066.s007.xls]

## Sheet: spx-ytpQ-complete-data
Table S3: Induction and repression of genes up- or downregulated more than 3-fold in the spx or ytpQ mutants in microarray experiments1)
Regulon	Gene	Fold-changes control spx mutant versus WT						Fold-changes control ytpQ mutant versus WT						Fold-changes 2,8 mM methylglyoxal ytpQ mutant versus WT
		Exp. 1	Exp. 2	Exp. 3	Avarage	Standard deviation	Log2 of average ratio	Exp. 1	Exp. 2	Exp. 3	Avarage	Standard deviation	Log2 of average ratio	Exp. 1	Exp. 2	Exp. 3	Avarage	Standard deviation	Log2 of average ratio
CymR	cysK	5.98374	4.68428	2.81894	4.49565	1.59081	2.16853	0.64803	0.76761	0.86011	0.758583	0.106328	-0.39862	0.68926	2.28191	1.50084	1.49067	0.796374	0.575961
	ssuA	201.842	267.725	226.805	232.124	33.2621	7.85875	0.97173	1.38666	1.0284	1.12893	0.224992	0.174956	0.55674	1.48911	0.57932	0.875057	0.531906	-0.192552
	ssuB	258.537	505.531	331.763	365.277	126.862	8.51285	1.02365	1.28291	1.27308	1.19321	0.146928	0.254852	0.72869	2.00978	0.80392	1.1808	0.718905	0.239761
	ssuC	478.953	826.88	507.546	604.46	193.152	9.2395	1.26457	1.27558	0.92337	1.15451	0.200246	0.207277	0.63762	1.60615	0.73098	0.991583	0.534273	-0.0121941
	ssuD	1444.89	1127.97	507.422	1026.76	476.856	10.0039	1.3108	1.08464	0.97741	1.12428	0.170194	0.169006	0.63606	1.52535	0.81779	0.993067	0.469841	-0.0100375
	ytmI	1963.02	983.596	659.605	1202.07	678.619	10.2313	0.40864	0.74054	0.64558	0.598253	0.170936	-0.741172	0.29281	1.73382	0.60105	0.875893	0.758803	-0.191173
	ytmJ	2034.55	947.213	445.615	1142.46	812.263	10.1579	0.48815	0.97346	0.79659	0.752733	0.245609	-0.409789	0.26072	1.24258	0.50975	0.671017	0.510409	-0.575579
	ytmO	417.4	507.728	243.857	389.662	134.105	8.60608	0.78036	1.06844	1.05418	0.96766	0.162363	-0.0474279	0.26487	0.97099	0.29729	0.51105	0.398649	-0.968464
	ytmK	1433.03	995.255	346.537	924.939	546.647	9.85322	0.42703	1.12941	1.09643	0.88429	0.396342	-0.177409	0.23859	1.27084	0.48445	0.664627	0.539196	-0.589384
	ytmL	1262.47	770.361	365.462	799.432	449.211	9.64283	0.56873	1.33291	1.18285	1.02816	0.404893	0.0400695	0.23328	1.25635	0.40871	0.63278	0.547105	-0.660224
	ytmM	693.806	1007.77	342.892	681.489	332.61	9.41255	0.68873	1.70121	1.39058	1.26017	0.518684	0.333622	0.21523	1.36453	0.34649	0.642083	0.62909	-0.639168
	ytmN	286.145	342.06	269.1	299.102	38.1665	8.22449	0.77052	1.45694	1.17625	1.13457	0.345103	0.182146	0.21224	1.02531	0.26762	0.501723	0.454284	-0.995036
	ytnI	268.288	358.139	253.092	293.173	56.7729	8.19561	0.89596	1.43774	0.92987	1.08786	0.303482	0.121488	0.42416	1.20807	0.48272	0.704983	0.436669	-0.504339
	ytnJ	837.831	1397.55	580.256	938.545	417.851	9.87428	0.82804	1.17057	0.99964	0.999417	0.171265	-0.000841818	0.3241	0.97796	0.43989	0.58065	0.348917	-0.784259
	ytnL	548.547	882.892	306.878	579.439	289.247	9.17851	0.87436	1.25588	1.16206	1.09743	0.198801	0.134133	0.32438	0.84078	0.45979	0.54165	0.267756	-0.884567
	ytnM	158.56	257.085	132.85	182.831	65.5775	7.51437	0.93104	1.36614	1.30677	1.20132	0.235941	0.264616	0.39795	0.90036	0.48083	0.593047	0.269348	-0.753782
	ribR	610.118	673.57	351.682	545.123	170.503	9.09044	0.88025	1.31537	1.10791	1.10118	0.217638	0.139046	0.37995	0.90136	0.44467	0.575327	0.284201	-0.268701
	ytlI	14.964	16.4522	12.0574	14.4912	2.23525	3.85711	0.32158	0.88375	0.9481	0.71781	0.34465	-0.478326	0.53236	2.48842	1.31092	1.4439	0.984787	0.529971
	yrrT	12.3752	12.6161	3.50378	9.49838	5.19287	3.24768	0.4992	1.41423	1.30256	1.072	0.499189	0.1003	0.80523	2.67761	2.01858	1.83381	0.949767	0.874842
	yrhA	17.5037	10.9795	3.07355	10.5189	7.22611	3.39492	0.57463	0.94	0.85673	0.790453	0.19149	-0.339248	0.51397	2.14768	1.2636	1.30842	0.817777	0.387822
	yrhB	20.0305	16.3078	2.39738	12.9119	9.29412	3.69063	0.65235	0.99506	0.95501	0.867473	0.187375	-0.205109	0.41784	1.65817	1.04692	1.04098	0.620186	0.0579377
	yrhC	8.2345	7.22583	2.11143	5.85725	3.28295	2.55022	1.27409	2.00867	1.83178	1.70485	0.383388	0.769642	0.47579	1.88215	1.34566	1.23453	0.709735	0.303966
CatR	yfiD	7.69744	5.22791	4.50182	5.80906	1.6752	2.5383	0.64109	0.64086	0.63572	0.639223	0.00303615	-0.645608	0.3294	0.80546	0.48793	0.54093	0.242415	-0.886486
	yfiE	6.61303	5.06474	3.50755	5.06177	1.55274	2.33964	0.6074	0.64669	0.57213	0.60874	0.0372981	-0.716102	0.28361	0.79946	0.44006	0.50771	0.264495	-0.977923
HxlR	hxlA	7.04718	6.32659	0.2775	4.55042	3.71796	2.186	2.11946	1.78666	1.88001	1.92871	0.171662	0.947636	0.5521	2.63561	1.78809	1.6586	1.04777	0.729966
	hxlB	7.71156	7.07174	0.28266	5.02199	4.11683	2.32826	1.99052	1.74701	1.99436	1.91063	0.141712	0.934048	0.7169	3.68757	2.74243	2.3823	1.51773	1.25236
LexA	dinB	7.57384	7.71747	3.53212	6.27448	2.37604	2.6495	3.74504	2.99326	3.54936	3.42922	0.390024	1.77788	1.04713	1.73699	1.41048	1.3982	0.345094	0.483571
	yhjD	3.4686	2.55228	0.87185	2.29758	1.31698	1.20011	3.73496	2.72502	2.92682	3.12893	0.534446	1.64567	0.61756	1.48302	1.0066	1.03573	0.433465	0.0506433
	yneA	2.96603	1.43429	1.1097	1.83667	0.991426	0.877095	4.74843	4.13242	3.82777	4.23621	0.469023	2.08277	0.68059	1.18745	0.73533	0.86779	0.278183	-0.204582
PerR	ahpC	6.94039	6.32673	8.58775	7.28496	1.16923	2.86492	6.92959	7.69798	5.29746	6.64168	1.22589	2.73155	5.13347	8.82815	5.03487	6.33216	2.16215	2.6627
	ahpF	4.89791	5.52624	5.39713	5.27376	0.331835	2.39883	3.51169	3.54161	3.9439	3.66573	0.241363	1.8741	3.24863	6.24012	3.87183	4.45353	1.5783	2.15495
	katA	54.8695	46.061	28.8728	43.2678	13.2215	5.43522	13.25	11.1799	10.0096	11.4799	1.64091	3.52103	5.98426	32.6478	14.832	17.8214	13.5808	4.15554
	mrgA	4.15268	8.55817	1.82096	4.84394	3.42139	2.27618	1.14195	1.54128	1.61763	1.43362	0.255462	0.519663	0.71259	3.77175	1.89059	2.12498	1.54299	1.08745
Fur	dhbA	16.3952	21.9986	23.0384	20.4774	3.57328	4.35596	35.9738	24.963	20.6427	27.1932	7.90514	4.76517	56.4978	36.1394	41.5848	44.7407	10.5397	5.48351
	dhbB	17.2223	33.4263	25.9882	25.5456	8.11107	4.675	39.6619	20.1741	16.4851	25.4404	12.4536	4.66905	49.2552	23.8339	41.2631	38.1174	12.9994	5.25238
	dhbC	16.4928	30.742	25.3624	24.1991	7.19547	4.59688	36.8686	21.1713	17.4068	25.1489	10.3226	4.65242	51.2749	32.7562	45.387	43.1394	9.46174	5.43093
	dhbE	14.1567	28.2638	27.1148	23.1784	7.83416	4.53471	25.3702	16.7396	13.5499	18.5532	6.1153	4.2136	51.6472	13.844	15.1581	26.8831	21.4564	4.74863
	dhbF	11.8101	22.2303	16.3205	16.7869	5.22578	4.06927	24.8655	15.3088	13.7517	17.9753	6.01762	4.16795	30.0076	14.4777	25.7008	23.3954	8.01756	4.54815
	feuA	10.2136	17.7367	11.7103	13.2202	3.98233	3.72467	3.34807	3.31791	3.33102	3.33233	0.0151228	1.73653	4.61612	6.48903	7.01191	6.03902	1.2597	2.59431
	feuB	4.79145	6.9276	7.64232	6.45379	1.48332	2.69015	2.39168	2.68573	2.08091	2.38611	0.302449	1.25466	3.65882	3.71686	3.72759	3.70109	0.0369979	1.88795
	feuC	4.42613	6.4668	7.51522	6.13605	1.57088	2.61731	2.13767	2.24465	1.96323	2.11518	0.142051	1.08078	3.94283	3.10297	2.87346	3.30642	0.562967	1.72527
	ybbA	4.92448	7.38868	8.24004	6.85107	1.72192	0.677014	2.31615	2.61379	2.28603	2.40532	0.181164	1.26623	3.94691	3.2658	3.3282	3.51364	0.376521	1.81727
	fhuB	1.54294	1.49274	1.7608	1.59883	0.142501	1.11146	1.92712	1.99947	1.62805	1.85155	0.196905	0.888731	3.37241	3.7017	3.49827	3.52413	0.166161	1.63389
	fhuC	1.99853	2.55987	1.92352	2.16064	0.347772	2.54457	2.11213	2.23249	2.14416	2.16293	0.062336	1.11298	2.58866	3.4536	3.26821	3.10349	0.45539	3.25906
	fhuD	4.84931	7.19163	5.46209	5.83434	1.21472	4.56276	5.04736	4.58697	5.36814	5.00082	0.392659	2.32217	7.34471	9.89793	11.4781	9.57357	2.08569	4.47908
	ydbN	21.0403	29.1071	20.753	23.6335	4.74248	0.640578	13.8117	15.3078	13.8274	14.3156	0.859249	3.83952	21.6852	27.8558	17.3641	22.3017	5.27291	2.33015
	yfmC	1.26487	1.74714	1.66485	1.55895	0.257986	1.38644	3.30451	2.44326	2.42394	2.7239	0.502913	1.44568	6.17405	3.91454	4.99712	5.02857	1.13008	2.13202
	yfiY	1.98065	2.8262	3.03615	2.61433	0.558736	4.63308	2.94551	2.75107	3.19437	2.96365	0.222206	1.56738	5.15603	4.13173	3.86217	4.38331	0.682633	4.46802
	ykuN	27.7173	18.3848	28.3398	24.814	5.5765	4.6054	16.7528	10.9511	10.9268	12.8769	3.35669	3.68671	24.2905	26.4093	15.6941	22.1313	5.67453	4.66001
	ykuO	25.2108	21.1058	26.7105	24.3424	2.90153	4.39488	15.5863	11.823	9.84036	12.4165	2.91859	3.63419	32.3545	23.1771	20.3128	25.2814	6.29064	4.37968
	ykuP	20.3333	18.4957	24.2828	21.0373	2.95706	3.3347	14.9401	10.0234	8.74389	11.2358	3.27118	3.49003	27.9839	17.7327	16.734	20.8169	6.22687	3.60698
	yxeB	8.49896	11.2111	10.5568	10.089	1.41531	2.77633	5.24746	4.90386	5.34073	5.16402	0.230078	2.36849	10.6655	12.7657	13.1224	12.1845	1.32757	1.81297
	ybbB	2.74646	3.40917	3.63702	3.26422	0.462637	1.70674	1.50974	1.8023	1.77664	1.69623	0.162011	0.762329	3.46326	4.8663	4.26914	4.19957	0.704103	2.07024
	ybbF	1.85027	1.58458	2.14039	1.85841	0.277994	0.894071	0.85996	0.77915	0.71643	0.78518	0.0719547	-0.348905	8.83708	0.42242	1.33009	3.52986	4.61854	1.81961
	ybbH	1.68128	1.50604	2.02576	1.73769	0.264413	0.797173	0.81456	1.05076	1.10112	0.988813	0.152994	-0.0162299	7.2965	0.84241	1.04123	3.06005	3.67022	1.61355
	yuiI	9.57592	17.1552	11.4274	12.7195	3.95138	3.66897	8.76156	6.77361	5.63174	7.05564	1.58386	2.81878	19.6628	14.7369	23.9914	19.4637	4.63045	4.28271
	yusV	1.80595	2.54964	2.76239	2.37266	0.502181	1.24651	1.30506	1.44048	1.48518	1.41024	0.0937904	0.495941	3.30309	3.32939	3.36715	3.33321	0.0322004	1.73691
	ywbL	1.21825	1.31156	1.82256	1.45079	0.325325	4.91929	1.63274	2.06882	1.77637	1.82598	0.222232	0.868668	3.16077	3.40526	2.94266	3.16956	0.231425	1.66428
ComK	comC	3.94492	10.0689	10.4816	8.16513	3.66063	3.02948	2.62291	2.01686	2.03765	2.22581	0.344059	1.15433	9.43755	2.74319	9.96375	7.3815	4.0255	2.88391
	comEA	6.16396	9.6535	10.7854	8.86762	2.40887	3.14855	3.78696	2.28778	2.11273	2.72916	0.920256	1.44846	5.7277	1.80493	5.19722	4.24328	2.12827	2.08518
	comEC	4.16707	5.78744	4.72645	4.89365	0.823023	2.29091	2.4568	1.51893	1.4323	1.80268	0.568141	0.850141	1.94475	1.17041	1.52512	1.54676	0.387623	0.629249
	comER	15.2681	35.3231	7.23243	19.2746	14.4676	4.26863	1.38934	0.06226	0.07348	0.50836	0.762972	-0.976078	1.00387	0.06413	1.17073	0.746243	0.59659	-0.422282
	comFA	15.5732	20.4627	21.7678	19.2679	3.26558	4.26813	5.54798	2.21331	2.046	3.2691	1.97534	1.70889	6.46029	1.99982	4.33369	4.2646	2.23104	2.09241
	comFB	6.49626	5.66744	6.87548	6.34639	0.617807	2.66594	2.81423	1.64056	1.66055	2.03845	0.671922	1.02747	2.14321	1.42628	1.96313	1.84421	0.372967	0.883
	comFC	6.58856	6.0597	7.34961	6.66596	0.648429	2.73681	2.48978	1.66405	1.68002	1.94462	0.472193	0.959486	2.03297	1.56744	2.04312	1.88118	0.271751	0.911635
	comGA	21.1913	33.2101	26.2757	26.8924	6.03306	4.74913	8.37864	2.44558	2.4629	4.42904	3.42046	2.14699	11.3206	2.49373	9.27851	7.69761	4.6209	2.94441
	comGB	20.8855	32.547	26.9406	26.7911	5.83221	4.74368	7.73637	2.3321	2.2242	4.09756	3.15177	2.03476	11.4551	2.35272	7.62802	7.14527	4.57034	2.83699
	comGC	21.0491	36.0279	29.8016	28.9595	7.52481	4.85597	7.16015	2.16667	2.08124	3.80269	2.90796	1.92702	13.0937	2.30474	6.92736	7.44192	5.41283	2.89567
	comGD	19.4888	33.5699	26.7847	26.6144	7.04209	4.73414	6.68762	2.04634	2.14716	3.62704	2.65102	1.85879	12.3813	2.04545	6.13852	6.85509	5.20505	2.77717
	comGE	18.2018	29.5867	27.3488	25.0458	6.03175	4.64649	6.72046	2.18949	1.99741	3.63579	2.67313	1.86227	13.2026	1.83289	5.2848	6.77343	5.82921	2.75989
	comGF	21.0099	35.5186	30.7173	29.0819	7.39128	4.86205	7.17964	2.11783	2.05533	3.78427	2.94065	1.92001	19.7032	2.2696	5.67499	9.21593	9.24048	3.20413
	comGG	16.4113	36.5256	25.064	26.0003	10.0898	4.70046	5.72844	2.15662	1.94341	3.27616	2.12641	1.712	17.1949	1.79315	4.64254	7.87687	8.19447	2.97762
	comK	13.5443	17.5048	18.8027	16.6173	2.73923	4.05461	4.44204	3.44816	3.33288	3.74103	0.609825	1.90343	5.92259	3.73056	6.18887	5.28067	1.34902	2.40072
	xis sacV	5.99427	11.4188	8.16407	8.52573	2.73031	3.09182	5.68682	4.15905	4.20033	4.68207	0.870387	2.22715	6.63008	6.49021	8.98517	7.36849	1.40183	2.88137
	nin (comJ)	11.4281	24.4282	16.753	17.5364	6.53538	4.13228	3.62578	1.89786	1.88154	2.46839	1.00236	1.30357	4.6262	1.8924	4.94329	3.82063	1.67741	1.93381
	nucA	7.72836	11.8475	12.1577	10.5779	2.47261	3.40297	3.05618	1.75242	1.70103	2.16988	0.767991	1.11761	4.96446	1.83048	3.49547	3.43014	1.56801	1.77827
Sigma G	sigG	4.71238	8.46713	2.43173	5.20375	3.04756	2.37955	2.35454	0.35156	0.349	1.01837	1.15716	0.0262571	1.78775	0.29152	1.78485	1.28804	0.863013	0.365177
	ybdK	2.94297	2.64518	4.2672	3.28512	0.863444	1.71594	2.8721	1.22924	1.18851	1.76328	0.960479	0.818264	2.79207	1.03747	1.9318	1.92045	0.877355	0.941442
	ybdN	5.72257	9.32039	4.93102	6.65799	2.33942	2.73509	1.82131	2.63095	2.61733	2.35653	0.463564	1.23666	2.16066	2.37654	2.49487	2.34402	0.169461	1.22899
	ycgL	9.37397	9.18499	6.18353	8.2475	1.78994	3.04396	0.48745	0.49687	0.49554	0.493287	0.00509826	-1.0195	0.40749	1.46818	0.82935	0.901673	0.534031	-0.149323
	ycgM	3.03481	3.01329	4.59469	3.5476	0.906873	1.82684	0.69129	0.68957	0.70205	0.694303	0.00676371	-0.526362	0.63656	1.0884	0.49395	0.739637	0.310341	-0.435111
	ydcO	5.75861	12.2427	7.57789	8.52641	3.34451	3.09194	5.14273	2.82459	5.3595	4.44227	1.40514	2.1513	4.07297	3.34767	6.44785	4.62283	1.62159	2.20878
	ydcP	6.0123	12.487	8.43875	8.97933	3.271	3.16661	9.37823	7.30428	6.71438	7.79896	1.39913	2.96328	9.31276	10.7913	9.58242	9.89551	0.787443	3.30677
	ydcQ	6.76908	13.0982	7.42056	9.09593	3.4813	3.18522	9.07135	6.96772	6.44304	7.49404	1.39096	2.90574	7.85177	6.96905	8.65427	7.82503	0.842928	2.9681
	ydcR	6.75864	14.6439	6.56875	9.32377	4.60836	3.22091	9.90679	6.71832	6.75352	7.79288	1.83079	2.96216	7.53247	6.99561	7.69232	7.4068	0.36496	2.88885
	ydcS	7.70318	12.7548	6.56378	9.00726	3.2951	3.17109	11.8695	6.90285	6.33299	8.36846	3.04538	3.06496	7.19591	6.85216	7.3566	7.13489	0.257697	2.83489
	ydcT	7.08352	9.46626	5.82475	7.45818	1.84944	2.89882	8.01189	6.9038	5.32425	6.74665	1.35069	2.75417	5.67454	6.18427	5.84433	5.90105	0.259555	2.56097
	yddA	4.77283	9.79714	4.82382	6.4646	2.88618	2.69256	5.94424	5.25354	9.85225	7.01668	2.47984	2.81079	4.27992	3.99707	4.43321	4.23673	0.221254	2.08295
	yddB	4.77904	4.62049	4.85015	4.74989	0.117572	2.2479	3.62522	3.25123	3.9374	3.60462	0.343549	1.84985	3.4749	2.85911	3.01035	3.11479	0.320904	1.63913
	yddC	7.394	12.8642	7.61976	9.29264	3.09509	3.21609	8.51406	6.96824	7.6278	7.70337	0.775676	2.94549	6.52125	6.13166	5.85335	6.16875	0.335491	2.62498
	yddD	7.23259	13.8728	7.75076	9.61873	3.69327	3.26585	15.2735	6.9708	7.87408	10.0395	4.55526	3.32761	9.34443	7.07875	5.63204	7.35174	1.87119	2.87809
	yddE	3.76877	7.64757	5.76938	5.72857	1.93972	2.51818	6.75201	4.28494	3.81812	4.95169	1.5765	2.30792	4.71637	3.0243	3.18865	3.64311	0.933099	1.86517
	yddF	4.25177	6.97938	5.20057	5.47724	1.38469	2.45345	3.69585	3.95249	3.19131	3.61322	0.38726	1.85328	4.39003	3.34505	9.42653	5.72054	3.25174	2.51615
	yddG	5.124	11.2601	5.68685	7.35699	3.39191	2.87912	8.44533	5.78617	4.26837	6.16662	2.11431	2.62448	6.22404	3.62085	4.28245	4.70911	1.35303	2.23546
	yddI	3.56437	3.8587	3.45807	3.62705	0.207539	1.8588	5.80066	3.12837	3.06895	3.99933	1.56028	1.99976	3.65827	1.95338	2.72136	2.77767	0.853839	1.47388
	yfhE	5.88791	4.54682	3.45331	4.62935	1.2194	2.21081	1.04366	0.34581	0.35427	0.581247	0.400484	-0.782778	1.3401	0.51013	1.22709	1.02577	0.450121	0.036712
	yitE	25.0574	61.2859	20.253	35.5321	22.4324	5.15105	0.91764	0.22056	0.20647	0.448223	0.406588	-1.15771	1.21858	0.29542	1.11931	0.87777	0.506766	-0.188085
	yndA	44.4926	65.4056	17.0128	42.3037	24.2706	5.40271	0.91567	0.16966	0.1696	0.41831	0.430726	-1.25736	1.13776	0.18143	1.09773	0.80564	0.540952	-0.311793
	yoaR	1.53732	6.72727	1.11632	3.12697	3.12505	1.64477	1.31661	0.07447	0.11228	0.50112	0.706488	-0.996772	1.54381	0.12244	1.33542	1.00056	0.767576	0.000802877
	yusN	2.48666	10.8117	1.26568	4.8547	5.19496	2.27938	1.05966	0.03949	0.04314	0.380763	0.587945	-1.39303	1.26126	0.05168	1.53945	0.950797	0.790984	-0.0727912
	yveA	1.37444	8.58015	0.66169	3.53876	4.38049	1.82324	1.93818	0.04717	0.03899	0.67478	1.09414	-0.567511	1.10992	0.05034	2.3764	1.17889	1.16456	0.237425
	yvnA	4.25818	3.64287	3.18887	3.69664	0.536679	1.88621	1.29087	1.40608	1.47936	1.3921	0.0950191	0.477266	1.47868	2.69467	2.06773	2.08036	0.608093	1.05683
Sigma F	sigF	5.46846	10.4345	4.09385	6.6656	3.33553	2.73673	0.86913	0.57164	0.49392	0.644897	0.198042	-0.63286	0.65633	0.5231	0.75875	0.64606	0.11816	-0.63026
	yetF	6.33591	4.09878	2.70707	4.38059	1.83076	2.13112	1.12231	0.69133	0.73588	0.84984	0.237015	-0.234737	1.12429	0.98354	1.71484	1.27422	0.388021	0.349618
	yetG	3.18586	4.29168	3.41684	3.63146	0.583314	1.86055	2.32824	2.72043	2.58939	2.54602	0.19966	1.34824	4.69864	7.37677	6.91458	6.33	1.43157	2.6622
	yhfM	3.651	6.55466	1.34942	3.85169	2.60842	1.94549	1.50556	0.14921	0.15241	0.602393	0.782167	-0.731222	1.37126	0.21221	1.99834	1.19394	0.906172	0.255726
	yhfN	6.99251	5.68344	3.11186	5.2626	1.97426	2.39578	0.86127	0.65127	0.64703	0.719857	0.122486	-0.474218	0.74182	0.71064	1.00453	0.818997	0.161431	-0.288071
	yhfW	4.23806	5.60106	3.4509	4.43001	1.08786	2.14731	1.85799	0.5099	0.47315	0.947013	0.789143	-0.0785434	5.27611	0.25874	1.07818	2.20434	2.69159	1.14035
	yisN	6.08587	4.59865	3.38256	4.68903	1.35392	2.22929	1.06698	0.54454	0.62787	0.746463	0.280685	-0.421857	1.01843	0.54073	0.89757	0.81891	0.248374	-0.288223
	yqxA	4.50841	7.88488	3.85617	5.41649	2.16242	2.43736	1.1771	0.2684	0.27455	0.57335	0.522872	-0.802512	0.98223	0.2314	0.99571	0.736447	0.437435	-0.441347
	yqzE	9.7401	5.33557	9.99011	8.35526	2.61811	3.06268	2.83138	1.22364	1.00678	1.68727	0.996746	0.754688	3.08499	0.92355	2.54771	2.18542	1.12534	1.12791
	yqzG	2.90861	4.36423	1.74279	3.00521	1.31339	1.58747	1.78058	0.18771	0.24786	0.738717	0.902781	-0.436907	1.70451	0.2275	3.07761	1.66987	1.42537	0.739739
	yrrR	5.47617	2.02156	3.34342	3.61372	1.74309	1.85348	0.74236	0.59486	0.55685	0.631357	0.0979923	-0.663473	0.77382	0.66023	0.66627	0.700107	0.063909	-0.514353
	ytfI	13.2075	15.2881	6.82781	11.7745	4.40845	3.55759	0.77693	0.24721	0.24364	0.422593	0.30687	-1.24266	1.65534	0.15257	1.03976	0.949223	0.755465	-0.0751805
	ytfJ	10.6014	36.371	3.3641	16.7788	17.3489	4.06857	1.16285	0.04013	0.03791	0.41363	0.648845	-1.27359	1.93584	0.03404	2.23655	1.40214	1.19431	0.487634
	ywnJ	11.2504	7.80565	7.97173	9.00926	1.94266	3.17141	1.40404	1.25495	1.4269	1.36196	0.0933785	0.445688	1.3601	1.04285	2.25985	1.55427	0.631306	0.636234
	ywpH	69.8331	213.477	73.2514	118.854	81.9641	6.89305	9.1982	3.54946	3.54954	5.4324	3.26128	2.44159	13.3073	4.54698	18.6128	12.1557	7.10327	3.60356
	yyaC	17.1671	23.4789	12.7923	17.8128	5.3725	4.15484	1.16246	0.228	0.24053	0.543663	0.53593	-0.879215	1.75019	0.50416	0.83508	1.02981	0.645436	0.0423782
Sigma D	cheA	0.91496	0.2964	3.06104	1.42413	1.45095	0.510084	1.54389	5.10054	4.40188	3.6821	1.88441	1.88053	1.75937	5.30419	1.51695	2.86017	2.12005	1.5161
	cheB	0.93556	0.27217	2.9801	1.39594	1.41145	0.48124	1.42389	4.87853	4.5092	3.60387	1.89693	1.84955	1.78992	4.03653	1.11952	2.31532	1.52783	1.21121
	cheC	0.95841	0.29097	3.01197	1.42045	1.41812	0.506348	1.79407	5.33895	5.0109	4.04797	1.95882	2.0172	1.92191	6.5704	1.48009	3.32413	2.82002	1.73298
	cheD	1.07704	0.34043	3.28676	1.56808	1.53331	0.648996	1.81315	5.07476	5.04109	3.97633	1.87345	1.99144	2.14814	6.41243	1.60908	3.38988	2.63144	1.76124
	cheW	0.8995	0.28968	2.99079	1.39332	1.41665	0.47853	1.68107	4.86537	4.44575	3.66406	1.73009	1.87344	1.84803	5.90427	1.55593	3.10274	2.43059	3.6558
	cheV	3.03208	1.24814	4.99966	3.09329	1.87651	1.62914	2.9408	7.07455	7.21801	5.74445	2.42909	2.52217	1.62958	31.3651	4.81709	12.6039	16.3257	1.63354
	cheY	1.58811	0.52116	4.27491	2.12806	1.93425	1.08954	1.97068	6.42189	5.63454	4.6757	2.37547	2.22518	1.55691	7.39931	1.72276	3.55966	3.32627	1.83174
	degR	1.6037	1.34401	1.81022	1.58598	0.23361	0.665372	2.48489	3.36063	2.47741	2.77431	0.507782	1.47213	1.52527	7.70602	4.71737	4.64955	3.09093	2.21709
	epr	3.62799	0.73883	5.2012	3.18934	2.26329	1.67326	3.58301	22.1291	21.5707	15.761	10.5501	3.97828	1.49735	35.507	2.67081	13.2251	19.3057	3.7252
	lytA	1.87832	0.59278	4.39412	2.28841	1.93357	1.19434	1.99919	4.49149	5.05112	3.84727	1.62476	1.94383	1.75552	10.7297	2.97193	5.15238	4.86824	2.36524
	lytB	1.47987	0.58334	3.36547	1.80956	1.42006	0.855639	2.07216	5.13967	5.63579	4.28254	1.93025	2.09847	1.58283	12.7102	3.65564	5.98289	5.91748	2.58084
	lytC	1.45986	0.62782	2.7677	1.61846	1.07872	0.694622	1.91667	5.07845	5.20203	4.06572	1.86215	2.02351	1.57653	11.8547	3.60014	5.67712	5.44478	2.50516
	lytD	2.4288	0.97138	5.01935	2.80651	2.05025	1.48878	3.33784	7.46964	8.52249	6.44332	2.74046	2.6878	2.22325	22.9449	5.71423	10.2941	11.0941	3.36375
	lytF	3.55177	1.00755	7.46396	4.00776	3.25227	2.0028	2.67589	10.9683	11.0063	8.2168	4.79861	3.03858	1.8816	21.0122	4.22745	9.04041	10.434	3.17639
	flgE	1.66233	0.51725	3.34871	1.84276	1.42433	0.881871	1.94885	7.34966	6.86921	5.38924	2.98913	2.43008	1.55828	7.68183	1.79154	3.67722	3.47006	1.87861
	flgK	4.06154	1.4008	5.48784	3.65006	2.07436	1.86792	3.11801	5.53365	4.84401	4.49856	1.24432	2.16946	1.58753	13.22	4.08053	6.29601	6.12451	2.65444
	flgL	3.66855	1.61086	5.34737	3.54226	1.87145	1.82467	3.04274	5.6364	5.5584	4.74585	1.47545	2.24667	1.39681	11.9181	3.28465	5.53318	5.60947	2.46811
	flgM	7.55283	2.59956	10.0551	6.73583	3.79432	2.75186	4.49459	6.67252	8.77217	6.64643	2.13891	2.73258	2.72707	16.833	7.96413	9.17474	7.13048	3.19767
	flhA	0.98975	0.32797	2.63494	1.31755	1.18791	1.7666	1.45931	5.72907	5.20909	4.13249	2.3296	2.04701	1.35871	4.85451	1.21613	2.47645	2.06069	1.30827
	flhB	1.09984	0.44709	3.26221	1.60305	1.47348	1.60841	1.35623	5.09671	4.90416	3.7857	2.10618	1.92056	1.34723	4.91787	1.36366	2.54292	2.05678	1.34649
	flhF	1.02908	0.41576	2.9478	1.46421	1.32091	1.63052	1.45257	5.7388	5.28472	4.1587	2.35455	2.05613	1.48233	4.92041	1.39849	2.60041	2.00962	1.37874
	flhO	2.77394	1.04588	3.70241	2.50741	1.34817	1.3262	3.08777	5.70802	6.00973	4.93517	1.60699	2.3031	2.36593	8.6563	4.76852	5.26358	3.17427	2.39605
	flhP	2.40144	1.11566	2.64777	2.05496	0.822726	1.03911	3.13283	5.41565	5.32084	4.62311	1.29149	2.20886	2.14589	9.9017	5.1104	5.71933	3.9136	2.51585
	fliD	3.2329	0.67769	6.29696	3.40252	2.81347	1.7666	2.47555	8.81702	9.88868	7.06042	4.0066	2.81975	1.56817	18.4211	3.2673	7.7522	9.27853	2.95461
	fliE	1.25501	0.53669	1.61559	1.13576	0.549246	0.183662	1.75465	4.25243	3.68045	3.22918	1.30861	1.69117	1.08477	4.61722	1.78033	2.49411	1.87127	1.31852
	fliJ	1.40681	0.40917	3.26983	1.69527	1.45198	0.761515	1.673	6.8758	6.64034	5.06305	2.93823	2.34001	1.30101	7.60703	1.24096	3.383	3.65824	1.7583
	fliK	1.33633	0.42376	3.04012	1.60007	1.32797	0.678135	1.66216	7.67404	6.9141	5.41677	3.27371	2.43743	1.27326	7.3486	1.38869	3.33685	3.47476	1.73849
	fliL	1.12542	0.43259	2.64364	1.40055	1.13091	0.485993	1.75496	7.19444	5.70199	4.8838	2.81053	2.288	1.26492	5.90652	1.61989	2.93044	2.58346	1.55112
	fliM	1.15709	0.35046	3.02723	1.51159	1.37315	0.59607	1.49803	5.80317	5.76358	4.35493	2.47422	2.12265	1.16071	6.35288	1.31002	2.9412	2.95554	1.55641
	fliP	1.66203	0.66045	4.68316	2.33521	2.09414	1.22355	2.03535	6.11	6.54538	4.89691	2.48773	2.29187	1.62787	6.24126	1.78042	3.21652	2.62061	1.6855
	fliQ	1.34022	0.59067	3.51239	1.81443	1.51749	0.859514	1.44421	5.67273	5.34619	4.15438	2.35275	2.05463	1.34952	5.17336	1.47984	2.66757	2.17105	1.41553
	fliR	1.22149	0.50608	3.39547	1.70768	1.5048	0.772038	1.42801	6.19455	5.29093	4.3045	2.53175	2.10584	1.35762	5.45812	1.36442	2.72672	2.36546	1.44717
	fliS	3.43618	0.84035	4.87093	3.04915	2.04297	1.60841	2.91702	9.52258	9.202	7.21387	3.72463	2.85077	1.8726	22.5564	4.909	9.77933	11.1689	3.28974
	fliT	3.7217	0.82694	4.74012	3.09625	2.03018	1.63052	3.02209	9.83205	11.0528	7.96897	4.32739	2.99439	2.21349	26.6506	5.29928	11.3878	13.3077	3.50942
	fliY	1.39294	0.38652	4.21185	1.9971	1.98294	0.997909	1.6165	5.37842	5.30788	4.10093	2.15187	2.03595	1.59935	5.25064	0.99289	2.61429	2.30319	1.38642
	fliZ	1.61935	0.57116	4.3696	2.1867	1.96175	1.12876	1.99856	4.95063	5.92181	4.29033	2.04327	2.10109	1.6139	5.79181	1.72554	3.04375	2.38054	1.60585
	hag	24.2209	5.32589	55.6845	28.4104	25.4394	4.82835	9.70459	79.6281	80.5832	56.6386	40.6489	5.82371	6.54163	91.5301	16.3486	38.1401	46.4964	5.25324
	hemAT	4.6525	1.4072	7.00842	4.35604	2.81235	2.12302	2.12898	6.65078	6.37437	5.05138	2.53464	2.33668	1.45904	18.5333	3.84197	7.94477	9.24702	2.99001
	mcpA	3.17262	1.00495	3.43542	2.53766	1.33386	1.3435	2.12644	13.9759	14.8046	10.3023	7.09262	3.3649	1.12401	25.092	3.3537	9.85658	13.2413	3.30109
	mcpB	1.94469	0.57905	2.40532	1.64302	0.949773	0.71635	2.36443	7.45011	7.86371	5.89275	3.0626	2.55894	1.32481	16.9596	2.91883	7.06773	8.60356	2.82125
	mcpC	2.58723	0.77717	5.07713	2.81384	2.15892	1.49254	2.63749	12.9608	12.9921	9.53013	5.96922	3.2525	1.29071	20.284	2.39477	7.98983	10.6614	2.99817
	motA	3.84518	0.95987	4.23046	3.01184	1.78747	1.59064	2.70886	16.14	16.6785	11.8425	7.91452	3.5659	1.56652	31.7677	4.25155	12.5286	16.7155	3.64715
	motB	4.08099	1.25343	4.13278	3.15573	1.64765	1.65798	2.75917	14.9606	18.1042	11.9413	8.10582	3.57789	1.57799	33.2432	5.0668	13.296	17.3626	3.73292
	tlpA	4.56591	2.25389	4.55239	3.79073	1.33096	1.92248	2.00403	16.2123	12.7822	10.3328	7.41405	3.36916	0.87202	25.5566	1.82054	9.41638	13.9859	3.23517
	tlpB	1.73655	0.45245	2.365	1.518	0.974826	0.602172	4.09834	20.7488	18.7209	14.5227	9.0845	3.86024	1.4212	25.1963	2.84652	9.82135	13.3342	3.29592
	tlpC	2.26976	1.70224	2.87699	2.283	0.587487	1.19093	2.85008	6.07735	6.17681	5.03475	1.89263	2.33192	1.57504	4.16133	3.40522	3.0472	1.3298	1.60748
	ybdO	2.67894	1.00974	4.28034	2.65634	1.63542	1.40944	1.67906	6.30265	6.44705	4.80959	2.71208	2.26591	1.26487	15.6635	2.67257	6.53366	7.93797	2.70789
	yfmS	3.63497	1.20421	4.93774	3.25897	1.89495	1.70442	2.27293	17.6454	15.6019	11.8401	8.34816	3.56561	1.05764	30.5543	2.41111	11.341	16.653	3.50348
	yfmT	3.67044	0.8888	5.53902	3.36609	2.34	1.75107	2.25495	16.8902	14.3727	11.1726	7.82482	3.48189	1.07083	27.8811	2.2868	10.4129	15.1401	3.3803
	yjcP	2.28098	1.31703	3.83834	2.47878	1.27224	1.30963	2.78378	7.37065	9.67924	6.61122	3.5099	2.72492	1.29385	18.6255	4.72152	8.21363	9.17839	3.03802
	yjcQ	2.14541	1.759	2.73983	2.21475	0.494077	1.14714	2.00617	3.42244	4.25935	3.22932	1.13894	1.69123	1.18971	6.74932	3.94659	3.96187	2.77984	1.98618
	yjfB	5.84368	2.91563	9.97353	6.24428	3.54596	2.64254	4.44378	17.0873	19.0102	13.5138	7.91346	3.75636	2.56487	40.4687	6.68573	16.5731	20.7965	4.05077
	ylqB	9.71094	5.3593	14.9565	10.0089	4.80552	3.32321	2.59529	15.2682	18.9348	12.2661	8.57348	3.61661	1.72467	38.0577	7.83715	15.8732	19.4539	3.98852
	ylxF	1.37484	0.38733	3.09233	1.61817	1.36882	0.69436	1.66484	7.72753	7.74478	5.71238	3.50529	2.51409	1.19935	7.73717	1.31585	3.41746	3.74143	1.77292
	ylxG	1.652	0.5249	3.54428	1.90706	1.52576	0.93135	1.85591	7.73251	8.21805	5.93549	3.54135	2.56937	1.47708	8.57945	1.58249	3.87967	4.07047	1.95594
	ylxH	0.88229	0.344	2.5572	1.26116	1.15422	0.334755	1.4518	5.20551	4.655	3.77077	2.02706	1.91486	1.39184	4.36353	1.35391	2.36976	1.72676	1.24474
	yoaH	2.67304	0.73344	2.47359	1.96002	1.06692	0.970871	3.32173	10.4628	12.0367	8.60705	4.64438	3.10552	1.35782	28.0091	3.70633	11.0244	14.756	3.46263
	yscB	3.20185	0.79485	3.55396	2.51689	1.50168	1.33164	2.69787	11.5257	12.9917	9.07175	5.56839	3.18138	1.28464	23.7035	3.02801	9.33873	12.4708	3.22323
	yvaQ	1.22685	0.7138	1.3798	1.10682	0.348848	0.146416	1.89887	2.93342	2.82545	2.55258	0.568698	1.35196	1.22708	7.11854	2.59901	3.64821	3.08268	1.86719
	yvyC	3.05932	0.55639	7.99836	3.87136	3.78686	1.95284	2.40688	9.47596	8.28947	6.7241	3.7856	2.74934	1.5314	18.8852	2.56459	7.66041	9.7347	2.93742
	yvyF	5.43251	2.22243	7.60105	5.08533	2.70607	2.34634	2.89838	3.85637	4.333	3.69592	0.730645	1.88593	1.71384	9.43674	4.39596	5.18218	3.92102	2.37356
	yvyG	4.51919	1.64253	6.61938	4.26037	2.4985	2.09098	3.59339	5.69187	5.93418	5.07315	1.28722	2.34288	1.58444	15.4886	4.41633	7.16314	7.34782	2.84059
	ywtD	2.66816	0.90606	5.87021	3.14814	2.51664	1.6545	3.92937	15.0832	15.9957	11.6694	6.71858	3.54466	3.00044	37.9508	7.96728	16.3062	18.9086	4.02735
	yjbJ	1.99056	1.38205	2.3921	1.92157	0.508547	0.942286	2.55521	4.66613	4.29435	3.83856	1.12685	1.94057	1.7196	9.9395	4.20976	5.28962	4.215	2.40316
Sigma E	citH	8.31467	7.48962	4.12103	6.64177	2.22166	2.73157	0.84328	0.33447	0.35028	0.509343	0.289306	-0.97329	1.0313	0.29256	0.89656	0.74014	0.393427	-0.43413
	cotE	16.8501	49.8683	3.92992	23.5495	23.6906	4.55762	0.9824	0.01754	0.02141	0.34045	0.555948	-1.55449	0.57449	0.02385	0.59844	0.398927	0.325047	-1.3258
	cotJA	27.8942	154.277	10.0464	64.0725	78.6274	6.00163	0.50531	0.014	0.01704	0.178783	0.282784	-2.48372	0.33039	0.0259	0.35216	0.23615	0.182407	-2.08222
	cotJB	16.2344	51.5811	8.55346	25.4563	22.9484	4.66995	0.71592	0.04328	0.02442	0.261207	0.393906	-1.93674	0.60559	0.11667	0.5223	0.414853	0.261571	-1.26933
	cotJC	18.3878	127.44	9.44974	51.7593	65.6939	5.69375	0.52392	0.0118	0.01284	0.182853	0.295373	-2.45124	0.32588	0.01716	0.26266	0.2019	0.163082	-2.30829
	ctaD	2.0791	2.65431	2.08898	2.27413	0.329283	1.18531	0.34356	0.29739	0.26111	0.300687	0.0413237	-1.73367	0.58247	0.42807	0.52661	0.512383	0.078177	-0.964705
	cwlD	6.27362	10.5641	4.01592	6.95122	3.32627	2.79727	1.14447	0.22488	0.23622	0.53519	0.527682	-0.901877	0.56056	0.27473	0.54925	0.461513	0.161858	-1.11556
	cydB	9.70204	5.97039	3.95739	6.54327	2.91486	2.71001	1.44395	0.71876	0.58396	0.915557	0.462539	-0.127279	0.69813	0.87042	1.10724	0.89193	0.205401	-0.164998
	cydC	15.5635	8.63894	6.51096	10.2378	4.73334	3.35584	1.06558	0.63664	0.56419	0.75547	0.270995	-0.404554	0.67843	0.62598	0.98332	0.762577	0.19296	-0.391046
	cydD	17.0101	14.5438	8.57459	13.3761	4.33727	3.74159	1.26096	0.80859	0.60516	0.89157	0.335682	-0.16558	0.76545	0.65662	1.18098	0.867683	0.276726	-0.204759
	cypA	7.42464	4.83034	5.06451	5.77316	1.43501	2.52936	0.88351	0.43673	0.44738	0.589207	0.25493	-0.763154	1.05269	0.46521	0.98131	0.83307	0.320569	-0.26349
	cypX	5.00081	1.70949	3.94429	3.55153	1.68044	1.82844	0.83921	1.30504	1.47653	1.20693	0.329794	0.271338	0.6951	1.49854	0.79506	0.996233	0.437872	-0.00544441
	dacB	17.3555	18.5256	3.55315	13.1448	8.32715	3.71642	0.81679	0.47944	0.43721	0.577813	0.208034	-0.791325	0.25616	0.27729	0.42603	0.319827	0.0925796	-1.64464
	gerM	37.9457	33.2002	16.7731	29.3063	11.1104	4.87314	0.87349	0.26003	0.24524	0.459587	0.358527	-1.12159	0.71819	0.2729	0.81607	0.602387	0.28951	-0.731238
	glnH	7.53427	93.1644	6.11249	35.6037	49.8541	5.15396	2.04116	0.03262	0.03315	0.70231	1.15948	-0.50982	1.9659	0.0498	1.27557	1.09709	0.970439	0.133682
	glnM	7.01387	94.3959	6.27154	35.8938	50.6657	5.16566	1.63167	0.04299	0.04885	0.574503	0.915538	-0.799613	2.96444	0.08244	1.61167	1.55285	1.4419	0.634918
	glnP	7.13744	67.2996	6.68348	27.0402	34.8665	4.75703	1.88451	0.07345	0.06739	0.675117	1.04737	-0.566791	2.26951	0.22684	2.13289	1.54308	1.14194	0.625813
	glnQ	7.41712	89.6382	6.82048	34.6253	47.6435	5.11375	1.97279	0.03718	0.04541	0.685127	1.11516	-0.545557	1.4822	0.0549	0.80679	0.781297	0.713991	-0.356058
	kamA	8.76836	13.0605	4.78987	8.8729	4.13629	3.14941	1.015	0.10444	0.09055	0.40333	0.529767	-1.30997	0.99279	0.18708	0.97516	0.718343	0.460172	-0.477255
	mmgA	2.98736	5.84656	2.12744	3.65379	1.94706	1.86939	1.18504	0.21193	0.22056	0.539177	0.559351	-0.89117	0.56031	0.39164	0.74277	0.564907	0.17561	-0.823916
	mmgB	2.30428	9.06449	1.7668	4.37852	4.06705	2.13044	0.66223	0.18631	0.15668	0.335073	0.283713	-1.57745	0.82982	0.38447	0.58914	0.601143	0.222918	-0.734219
	mmgC	3.17451	6.75852	2.2929	4.07531	2.36517	2.02691	0.78419	0.25692	0.22695	0.422687	0.313429	-1.24234	0.60239	0.3097	0.89292	0.60167	0.291611	-0.732956
	mmgE	3.57323	3.95426	2.31071	3.2794	0.860271	1.71343	0.98903	0.27406	0.23206	0.498383	0.425431	-1.00467	0.98711	0.30688	0.82054	0.704843	0.354567	-0.504625
	phoB	5.09674	4.15014	3.46897	4.23862	0.817484	2.08359	1.28215	0.74005	0.72892	0.91704	0.316244	-0.124943	1.45252	0.63631	1.23712	1.10865	0.422999	0.148804
	prkA	26.4184	62.5761	10.9465	33.3137	26.4965	5.05804	0.99227	0.03435	0.0365	0.354373	0.552436	-1.49666	0.68185	0.04707	0.85673	0.52855	0.426043	-0.919888
	proH	6.99124	3.60737	3.20879	4.60247	2.07832	2.20241	1.16683	0.40558	0.43193	0.668113	0.432102	-0.581835	1.37063	0.64625	1.05514	1.02401	0.363192	0.0342251
	rsfA	22.9711	67.5324	10.4936	33.6657	29.9856	5.07321	2.08709	0.20483	0.20561	0.83251	1.0865	-0.26446	2.69086	0.15522	3.26724	2.03777	1.65561	1.02699
	safA	6.51456	2.82092	2.68898	4.00815	2.17161	2.00294	1.80271	1.18947	1.40827	1.46682	0.310784	0.552689	1.23812	1.14296	1.07043	1.1505	0.0840991	0.202265
	sigE	11.8659	11.2745	6.90558	10.0153	2.7093	3.32414	1.13466	0.60459	0.47428	0.737843	0.349775	-0.438614	0.96953	0.70632	1.00851	0.894787	0.164376	-0.160384
	sodF	12.8727	31.3915	8.69522	17.6532	12.0797	4.14185	1.04637	0.11584	0.11946	0.427223	0.5362	-1.22694	1.38187	0.11658	1.1573	0.88525	0.675091	-0.175843
	spmA	19.656	28.8487	4.99426	17.833	12.0312	4.15648	0.85875	0.32602	0.2881	0.490957	0.319082	-1.02633	0.23612	0.21599	0.40416	0.285423	0.10332	-1.80882
	spmB	13.0191	18.4331	3.50906	11.6537	7.55513	3.54272	0.79238	0.27933	0.25492	0.44221	0.303502	-1.1772	0.22221	0.1928	0.34807	0.25436	0.0824767	-1.97506
	spoIIAA	5.89556	10.6987	5.05459	7.21629	3.04505	2.85126	0.81232	0.44296	0.45677	0.570683	0.209377	-0.809238	0.72321	0.42238	0.76371	0.636433	0.186478	-0.651919
	spoIIAB	5.43581	10.3927	4.31035	6.71295	3.23606	2.74695	0.87549	0.46201	0.498	0.611833	0.229041	-0.708789	0.65788	0.45573	0.71967	0.611093	0.13805	-0.710535
	spoIIB	5.32978	6.82655	5.68291	5.94641	0.782404	2.57202	1.41184	0.74462	0.72351	0.95999	0.391456	-0.0589087	2.37307	0.95849	1.60203	1.64453	0.708247	0.717675
	spoIID	5.116	3.87735	2.35269	3.78201	1.38412	1.91915	0.60745	0.51192	0.50236	0.540577	0.0581109	-0.887429	0.56789	0.39025	0.62314	0.527093	0.121687	-0.92387
	spoIIGA	11.6884	14.3352	8.02571	11.3497	3.16833	3.50459	1.24795	0.54521	0.45928	0.750813	0.432672	-0.413474	1.13609	0.53745	1.28109	0.984877	0.394207	-0.021985
	spoIIIAA	27.078	22.5428	14.0101	21.2103	6.63508	4.40669	0.80974	0.24209	0.33534	0.46239	0.304406	-1.11282	0.48929	0.28039	0.55155	0.44041	0.142035	-1.18308
	spoIIIAB	19.1972	11.8524	10.0303	13.6933	4.85281	3.7754	0.76616	0.27807	0.23399	0.426073	0.295347	-1.23083	0.62873	0.32859	0.4898	0.482373	0.150208	-1.05178
	spoIIIAC	25.503	20.9275	15.3407	20.5904	5.08951	4.3639	0.78727	0.2084	0.18157	0.392413	0.342219	-1.34955	0.70649	0.22701	0.62472	0.519407	0.256502	-0.945064
	spoIIIAD	24.5497	38.8718	15.7837	26.4017	11.6549	4.72256	0.89484	0.16915	0.20247	0.422153	0.409698	-1.24416	0.8731	0.17687	0.72696	0.59231	0.367127	-0.755576
	spoIIIAE	22.361	29.983	16.464	22.936	6.77782	4.51954	0.93325	0.24285	0.18621	0.454103	0.415918	-1.13891	0.88663	0.29159	0.889	0.689073	0.344233	-0.537271
	spoIIIAF	29.9574	29.93	16.931	25.6061	7.5129	4.67842	0.9437	0.24103	0.18976	0.458163	0.421268	-1.12607	0.98747	0.31526	0.82761	0.710113	0.35117	-0.493879
	spoIIIAG	32.5947	39.8778	23.484	31.9855	8.21383	4.99935	1.12053	0.17865	0.14474	0.481307	0.553843	-1.05497	1.00575	0.23382	0.87023	0.703267	0.412161	-0.507856
	spoIIIAH	32.0502	40.7451	18.6494	30.4816	11.1311	4.92987	0.90608	0.23346	0.21654	0.452027	0.393313	-1.14552	0.85955	0.27399	0.91768	0.68374	0.356042	-0.54848
	spoIIID	17.0934	43.9552	4.53964	21.8627	20.136	4.4504	0.78103	0.02782	0.0308	0.279883	0.434008	-1.8371	0.9748	0.05169	0.76066	0.595717	0.483154	-0.747302
	spoIIM	14.0801	13.258	7.05917	11.4658	3.8383	3.51926	0.92579	0.70772	0.58389	0.739133	0.173101	-0.436093	0.86938	0.7606	1.04667	0.892217	0.144396	-0.164534
	spoIIP	6.42854	9.54785	4.58472	6.8537	2.50873	2.77688	1.2602	0.21758	0.26547	0.581083	0.58862	-0.783183	1.1027	0.19352	0.90048	0.732233	0.47737	-0.449625
	spoIIQ	34.5536	61.3433	21.4354	39.1108	20.3405	5.28949	1.42065	0.24983	0.33882	0.669767	0.651805	-0.57827	0.89656	0.29629	1.50581	0.899553	0.604766	-0.152719
	spoIVA	20.6862	13.0158	9.20628	14.3028	5.84719	3.83822	0.65092	0.10271	0.10252	0.285383	0.316564	-1.80903	0.55852	0.10637	0.41268	0.35919	0.230772	-1.47718
	spoIVB	1.26969	2.54351	0.42252	1.41191	1.06762	0.497645	0.63683	0.03625	0.03174	0.23494	0.348054	-2.08964	0.62966	0.06895	0.51051	0.40304	0.2954	-1.31101
	spoIVCB	4.02622	7.96011	2.01573	4.66735	3.02361	2.2226	1.32034	0.13134	0.12657	0.526083	0.687851	-0.926637	1.88148	0.15545	1.54008	1.19234	0.914051	0.253792
	spoIVFA	17.1401	15.424	9.44138	14.0018	4.04159	3.80754	0.73585	0.53134	0.45014	0.572443	0.147223	-0.804795	0.65663	0.34063	0.66113	0.552797	0.183755	-0.855179
	spoIVFB	9.50021	10.3455	5.21012	8.35194	2.75353	3.06211	0.91061	0.56191	0.48031	0.650943	0.228549	-0.619396	0.67005	0.43368	0.88899	0.66424	0.227711	-0.590223
	spoVB	9.46158	8.74266	6.21854	8.14093	1.7032	3.02519	1.085	0.96808	1.01189	1.02166	0.0590687	0.0309105	1.14686	1.10843	1.17957	1.14495	0.0356083	0.195289
	spoVD	6.43186	2.81895	4.23249	4.49443	1.82064	2.16814	0.66612	0.38077	0.4419	0.496263	0.150242	-1.01082	0.49457	0.46162	0.44834	0.468177	0.0238022	-1.09488
	spoVG	2.6873	5.23579	2.40813	3.44374	1.55823	1.78398	0.76449	1.23833	1.12999	1.04427	0.248278	0.0624948	1.00506	1.43126	1.12721	1.18784	0.219474	0.248345
	spoVID	19.4673	25.71	8.15298	17.7768	8.89975	4.15192	0.65778	0.06374	0.05935	0.26029	0.344243	-1.94181	0.5206	0.14855	0.55229	0.407147	0.224511	-1.29638
	spoVK	4.28634	5.73005	1.77305	3.92981	2.00245	1.97446	0.60105	0.07369	0.07494	0.249893	0.304111	-2.00062	0.45627	0.11887	0.58549	0.386877	0.240926	-1.37005
	spoVM	10.8812	10.0824	4.33627	8.4333	3.57053	3.0761	0.82722	0.28287	0.36141	0.4905	0.29424	-1.02767	0.83903	0.23637	1.08671	0.720703	0.437345	-0.472523
	spoVR	19.837	17.8336	7.82665	15.1658	6.4343	3.92275	2.20629	0.15048	0.17432	0.843697	1.1801	-0.245204	1.74	0.26721	2.2306	1.4126	1.02182	0.498356
	spoVS	7.06565	7.1138	2.67205	5.61717	2.55066	2.48984	0.85281	0.56713	0.6581	0.69268	0.145946	-0.529739	0.46675	0.60281	0.51026	0.526607	0.0694873	-0.925202
	sqhC	12.6592	16.2138	9.10264	12.6586	3.5556	3.66204	0.97409	0.17559	0.19087	0.44685	0.456667	-1.16214	1.12599	0.24953	0.9598	0.77844	0.465526	-0.361342
	sspC	1.29075	2.35401	0.93845	1.52774	0.736936	0.611396	0.12662	0.0093	0.0471	0.0610067	0.0598836	-4.03489	0.09859	0.00673	0.08998	0.0651	0.0507329	-3.9412
	usd	14.8148	55.6884	6.5035	25.6689	26.3277	4.68195	0.83203	0.0252	0.03197	0.2964	0.463882	-1.75438	0.71353	0.03802	0.70816	0.48657	0.388465	-1.03928
	yaaH	11.4647	22.6987	6.45004	13.5378	8.32033	3.75892	1.14641	0.14212	0.13521	0.47458	0.581832	-1.07528	1.05032	0.12138	1.31415	0.828617	0.62653	-0.271223
	yabS	5.7308	5.68347	5.22671	5.54699	0.278381	2.47171	0.75623	0.48868	0.44751	0.56414	0.167624	-0.825875	0.73933	0.416	0.76815	0.64116	0.195526	-0.641244
	yabT	5.54503	3.80654	4.87159	4.74105	0.876565	2.24521	0.81133	0.48871	0.44283	0.580957	0.200824	-0.783498	0.74915	0.53378	0.58507	0.622667	0.1125	-0.683468
	ybaN	12.7575	20.8534	9.84767	14.4862	5.70291	3.85661	0.75479	0.35375	0.37214	0.49356	0.226419	-1.0187	0.70065	0.40248	0.9749	0.692677	0.286293	-0.529746
	yclF	4.44308	3.6251	2.45129	3.50649	1.00118	1.81003	0.72226	0.63628	0.61848	0.659007	0.0554973	-0.601635	0.46357	0.71557	0.56887	0.58267	0.126566	-0.779249
	ydcC	24.79	19.3784	7.39254	17.187	8.90336	4.10325	1.10629	0.57383	0.60353	0.761217	0.299211	-0.393621	0.72809	0.54354	0.95541	0.742347	0.206305	-0.429835
	ydhD	6.04235	3.8498	2.23019	4.04078	1.91324	2.01463	1.00477	0.21592	0.20314	0.47461	0.459176	-1.07519	0.52532	0.2364	0.5985	0.453407	0.191462	-1.14112
	ydhF	3.9591	3.51521	3.0732	3.51584	0.44295	1.81387	1.24722	0.75734	0.69678	0.900447	0.301837	-0.151287	1.22774	0.60263	1.33146	1.05394	0.394274	0.0757973
	ydjP	5.6649	4.61337	4.04276	4.77368	0.822866	2.2551	1.17489	0.45568	0.41705	0.68254	0.426825	-0.551014	1.60454	0.43523	1.05165	1.03047	0.584943	0.0433072
	yeaA	7.11547	5.37399	5.43161	5.97369	0.98923	2.57862	1.53091	0.57265	0.57746	0.893673	0.551868	-0.162181	2.19212	0.62486	1.10839	1.30846	0.802556	0.387866
	yflJ	5.04709	5.55934	2.33969	4.31537	1.73006	2.10949	1.36831	0.61916	0.65978	0.882417	0.421286	-0.180468	1.02997	0.74993	1.55955	1.11315	0.411169	0.154648
	yhaL	12.5351	8.94945	3.79751	8.42737	4.39215	3.07508	0.92455	0.5719	0.62645	0.707633	0.189825	-0.498926	0.50274	0.63806	0.83887	0.65989	0.169125	-0.599703
	yhaX	26.7536	29.0464	13.9202	23.2401	8.15226	4.53854	0.70885	0.19065	0.18542	0.36164	0.300704	-1.46737	1.04202	0.18859	0.98407	0.738227	0.47688	-0.437864
	yhbB	5.45631	4.1698	2.0073	3.8778	1.74295	1.95524	0.80674	0.1626	0.16296	0.377433	0.371791	-1.40571	0.35488	0.25219	0.35249	0.319853	0.0586103	-1.64452
	yhbH	4.53118	2.35348	3.21017	3.36494	1.09707	1.75058	1.32719	0.34102	0.40911	0.69244	0.550763	-0.530239	0.81665	0.45237	1.23676	0.83526	0.392526	-0.259703
	yheC	10.4488	68.9406	4.68978	28.0264	35.5495	4.80871	1.46551	0.02895	0.07445	0.52297	0.816581	-0.9352	1.81318	0.03572	1.75676	1.20189	1.01032	0.265301
	yheD	11.688	46.388	4.91743	20.9978	22.2476	4.39217	1.69028	0.0497	0.0779	0.60596	0.939155	-0.722706	2.64154	0.05031	4.31034	2.33406	2.1466	1.22284
	yhxC	13.5382	38.6327	7.11641	19.7624	16.6546	4.30469	0.83452	0.14733	0.15759	0.379813	0.393821	-1.39664	1.15648	0.08453	1.27877	0.839927	0.657044	-0.251665
	yjaV	12.4292	18.0393	5.85446	12.1077	6.09878	3.59785	0.75388	0.13598	0.14644	0.345433	0.353764	-1.53352	0.56053	0.13675	0.62437	0.44055	0.265028	-1.18262
	yjbE	15.0726	13.6583	7.31111	12.014	4.13375	3.58664	1.36165	1.06928	1.02656	1.1525	0.182387	0.204763	1.23182	1.01723	1.38432	1.21112	0.184418	0.276346
	yjbF	6.35333	12.0926	5.88413	8.11001	3.45697	3.0197	2.34501	1.41419	1.31807	1.69242	0.567196	0.75909	1.11784	0.9994	1.35618	1.15781	0.181717	0.211394
	yjbX	18.5494	15.465	7.92346	13.9793	5.46653	3.80522	0.65106	0.13532	0.12808	0.30482	0.299874	-1.71397	0.77309	0.16807	0.67894	0.540033	0.325551	-0.88888
	yjcA	8.93205	15.5366	4.72137	9.73002	5.45161	3.28244	1.04587	0.14636	0.15153	0.44792	0.517846	-1.15869	0.82288	0.29309	1.15255	0.756173	0.433596	-0.403211
	yjdG	3.91013	3.79167	2.11147	3.27109	1.00601	1.70977	1.33781	1.28455	1.28384	1.30207	0.0309567	0.380803	1.34108	1.21624	1.498	1.35177	0.141184	0.434853
	yjdH	18.8979	50.2203	10.4063	26.5082	20.9696	4.72836	1.38174	0.1061	0.09368	0.527173	0.740102	-0.923651	1.46454	0.08726	1.09302	0.881607	0.712564	-0.181793
	yjfA	14.544	17.8087	6.80942	13.054	5.64899	3.70642	2.48554	0.12425	0.12475	0.911513	1.36315	-0.133664	1.6297	0.35811	4.66528	2.2177	2.21297	1.14906
	yknT	44.1494	94.0811	17.7096	51.98	38.7833	5.69989	2.02198	0.06871	0.08932	0.72667	1.12182	-0.460628	1.55892	0.08	2.52439	1.38777	1.23115	0.472768
	yknU	4.52729	4.26519	4.07321	4.28856	0.227941	2.10049	0.95588	0.36731	0.34939	0.557527	0.3451	-0.842887	1.20097	0.40527	0.85441	0.820217	0.398951	0.895884
	yknV	4.61932	4.03968	3.23666	3.96522	0.694331	1.9874	0.97748	0.34951	0.27033	0.53244	0.387444	-0.909309	0.9842	0.38747	0.76112	0.71093	0.301514	0.728019
	ykpC	12.0153	23.3706	5.54621	13.644	9.0231	3.7702	1.87896	0.30866	0.30774	0.831787	0.906879	-0.265715	1.38497	0.46603	1.59369	1.14823	0.599949	0.199412
	ykvU	23.8951	17.3961	11.4569	17.5827	6.2212	4.13608	1.04678	0.51583	0.4287	0.66377	0.334545	-0.591245	1.08978	0.55808	0.99482	0.880893	0.283568	-0.054682
	ykvV	5.39341	5.209	3.16462	4.58901	1.237	2.19818	0.93591	0.69028	0.58618	0.737457	0.179574	-0.43937	1.39375	0.4364	1.05827	0.962807	0.485762	-0.054682
	ylaK	13.989	9.25266	7.30392	10.1819	3.43805	3.34793	0.81088	0.30169	0.25962	0.457397	0.306847	-1.12848	0.83373	0.44607	0.7742	0.684667	0.208764	-0.546526
	ylbJ	11.7148	12.5397	9.42503	11.2265	1.61373	3.48884	1.14981	0.43274	0.47757	0.686707	0.401685	-0.542234	1.40531	0.51437	1.57889	1.16619	0.571126	0.221803
	ylbO	15.4657	10.1372	6.78835	10.7971	4.37616	3.43257	0.74137	0.29545	0.3158	0.450873	0.251783	-1.14921	0.59098	0.38912	0.65705	0.545717	0.139582	-0.873776
	yloB	13.5722	9.14096	7.20265	9.97194	3.26508	3.31787	0.63977	0.34888	0.30091	0.429853	0.183369	-1.21808	0.49536	0.32474	0.58666	0.46892	0.132947	-1.09259
	ymaF	26.7613	27.9179	14.1088	22.9293	7.66068	4.51912	1.12387	0.11388	0.12044	0.45273	0.581234	-1.14328	1.21321	0.48633	1.43691	1.04548	0.496991	0.0641701
	ymxH	13.0018	11.1692	7.22713	10.4661	2.95087	3.38765	0.63016	0.31048	0.2627	0.401113	0.199794	-1.31792	0.67519	0.34098	0.6299	0.54869	0.181302	-0.865937
	yncD	3.9677	5.44573	3.99769	4.47037	0.844817	2.1604	1.31011	0.62968	0.61988	0.853223	0.395706	-0.229005	2.18451	0.74085	1.19098	1.37211	0.738678	0.4564
	yngE	7.22885	7.65628	4.47074	6.45196	1.72904	2.68974	1.43256	0.45894	0.47208	0.78786	0.558365	-0.343989	1.51535	0.49366	1.63366	1.21422	0.626824	0.280034
	yngF	9.85516	13.8787	6.77008	10.168	3.56464	3.34596	1.36162	0.19104	0.17265	0.575103	0.681205	-0.798107	1.42911	0.21764	1.01562	0.887457	0.61582	-0.172251
	yngG	11.6512	18.8981	6.84587	12.4651	6.06719	3.63982	1.16947	0.17871	0.16272	0.503633	0.576687	-0.989554	1.14483	0.21913	0.90204	0.755333	0.479971	-0.404815
	yngH	13.469	15.9352	6.52463	11.9763	4.87963	3.58211	1.11015	0.16676	0.12454	0.46715	0.557254	-1.09804	1.04393	0.2694	0.83001	0.714447	0.399988	-0.485102
	yngI	14.0545	28.2148	6.91561	16.395	10.8408	4.03518	1.02582	0.08748	0.07285	0.395383	0.546023	-1.33868	0.98922	0.15654	0.79239	0.64605	0.435202	-0.630282
	yngJ	16.4997	26.7332	8.86478	17.3659	8.96564	4.11819	0.89309	0.09331	0.05963	0.348677	0.471776	-1.52004	0.81086	0.07878	0.89232	0.593987	0.448037	-0.751498
	yobW	8.62299	6.69424	5.25153	6.85625	1.69156	2.77742	1.20903	0.26144	0.25062	0.573697	0.550241	-0.80164	1.08023	0.31628	1.21895	0.87182	0.486086	-0.197898
	yocM	3.97928	2.62213	2.7197	3.10704	0.756959	1.63554	1.10151	0.81344	0.78594	0.900297	0.174798	-0.151528	0.73498	0.45174	0.55793	0.58155	0.14309	-0.782025
	yocN	10.1522	25.3171	5.14796	13.5391	10.5025	3.75906	1.54292	0.146	0.14596	0.611627	0.806524	-0.709277	1.45989	0.22904	1.57512	1.08802	0.746123	0.121701
	yodP	9.1388	19.7354	4.83939	11.2378	7.66662	3.49029	1.19551	0.06785	0.08707	0.450143	0.645578	-1.15154	0.90328	0.12527	0.90054	0.64303	0.448395	-0.637042
	yodQ	4.59938	4.72155	2.61048	3.97714	1.18513	1.99173	0.95132	0.22991	0.16444	0.448557	0.436635	-1.15664	0.81074	0.35382	0.70101	0.621857	0.238522	-0.685346
	yodS	5.79872	23.1247	3.69701	10.8735	10.6618	3.44274	0.82693	0.0296	0.081	0.31251	0.446241	-1.67803	0.61169	0.08037	0.56952	0.420527	0.295338	-1.24973
	yodT	7.61974	33.283	4.33586	15.0795	15.8499	3.91452	1.01542	0.02902	0.02939	0.357943	0.569392	-1.4822	0.58869	0.08082	1.03217	0.567227	0.476038	-0.818003
	yozD	14.4145	11.4761	6.50285	10.7978	3.99918	3.43267	1.10917	0.23902	0.23975	0.529313	0.502171	-0.917806	0.57235	0.44068	0.75966	0.590897	0.160297	-0.759022
	yozN	16.2304	31.637	7.10999	18.3258	12.397	4.1958	1.5414	0.10749	0.13329	0.59406	0.820522	-0.751319	1.24525	0.14946	1.53884	0.97785	0.732271	-0.0323149
	yqfC	15.1502	8.69914	9.40003	11.0831	3.53959	3.47029	0.71563	0.19396	0.17307	0.360887	0.307394	-1.47038	1.006	0.13705	0.32549	0.489513	0.457106	-1.03058
	yqfD	10.3599	4.7783	6.44022	7.19281	2.8659	2.84656	0.9339	0.42762	0.35559	0.57237	0.315159	-0.80498	0.98876	0.43123	0.5344	0.651463	0.296627	-0.618244
	yqfT	3.60933	8.82044	1.29218	4.57398	3.85572	2.19345	1.36533	0.10619	0.12895	0.53349	0.720484	-0.906467	1.09574	0.12697	1.52223	0.91498	0.714978	-0.128188
	yrzE	36.9722	69.3015	21.4749	42.5829	24.402	5.4122	1.67178	0.258	0.24838	0.726053	0.819037	-0.461853	1.65367	0.27397	1.78415	1.23726	0.836784	0.307153
	ysxE	14.6927	56.5676	7.64218	26.3008	26.4478	4.71704	0.80671	0.04634	0.04739	0.300147	0.438697	-1.73626	0.58923	0.04146	0.64834	0.426343	0.334626	-1.22991
	ytrI	17.7752	17.4733	11.2446	15.4977	3.68635	3.95398	1.11548	0.55035	0.61544	0.760423	0.309206	-0.395125	1.01873	0.56125	1.40116	0.993713	0.420513	-0.00909837
	ytxC	4.25074	3.55779	2.05958	3.28937	1.11997	1.71781	0.84746	0.80703	0.77659	0.81036	0.0355522	-0.303365	0.80282	0.65027	0.75498	0.736023	0.0780217	-0.442177
	yuzC	7.65526	19.1754	6.86127	11.2306	6.89181	3.48937	0.9697	0.23539	0.40679	0.537293	0.384156	-0.896218	1.28177	0.29591	1.02501	0.867563	0.511441	-0.204959
	ywcA	2.69523	4.66485	2.51647	3.29218	1.19212	1.71904	0.45587	0.44616	0.55382	0.485283	0.0595527	-1.0431	0.48372	0.53244	0.41631	0.47749	0.0583151	-1.06646
	yxeD	1.29262	7.72305	0.40655	3.14074	3.99305	1.6511	1.30814	0.01864	0.03348	0.45342	0.740246	-1.14108	1.05293	0.03023	1.15578	0.746313	0.622275	-0.422147
	yycN	3.64929	3.44736	2.1738	3.09015	0.799979	1.62768	0.95864	0.7669	0.76635	0.83063	0.11086	-0.267722	0.96575	0.98514	1.18345	1.04478	0.120482	0.0631992
Sigma H	cah	13.7874	11.7935	13.1365	12.9058	1.01678	3.68995	0.50807	0.83926	0.73594	0.694423	0.169453	-0.526113	0.53258	2.25965	0.98601	1.25941	0.895408	0.332752
	glgA	4.89231	4.79681	3.84135	4.51016	0.581169	2.17318	0.54863	0.21272	0.19171	0.317687	0.200278	-1.65432	0.68188	0.21051	0.42013	0.437507	0.236165	-1.19262
	glgB	8.71636	8.84807	6.65096	8.0718	1.23224	3.01289	0.51367	0.24442	0.23095	0.32968	0.159482	-1.60086	0.69225	0.31856	0.46283	0.491213	0.188455	-1.02558
	glgC	6.91712	10.0016	5.51663	7.47844	2.29455	2.90274	0.61448	0.23352	0.20899	0.35233	0.22736	-1.505	0.65516	0.27166	0.53357	0.486797	0.195982	-1.03861
	glgD	5.4867	6.55647	4.30503	5.4494	1.12618	2.4461	0.64354	0.22547	0.1833	0.35077	0.254421	-1.5114	0.65873	0.21653	0.51087	0.462043	0.225107	-1.1139
	glgP	7.05913	7.02744	6.07815	6.72157	0.557446	2.7488	0.77223	0.31644	0.29296	0.460543	0.270184	-1.11859	1.06305	0.51692	1.22635	0.93544	0.371532	-0.096283
	phrA	4.97647	7.38928	4.96304	5.77626	1.39693	2.53014	2.16543	1.61309	1.30617	1.6949	0.435432	0.761197	1.52909	1.49789	1.20389	1.41029	0.179427	0.495992
	phrE	5.51291	6.78619	3.63111	5.31007	1.58729	2.40873	1.69809	1.89989	1.97395	1.85731	0.142774	0.893215	3.10272	2.02351	2.20951	2.44525	0.576934	1.28998
	phrG	2.7788	4.37078	2.27311	3.1409	1.09471	1.65118	1.00188	1.23484	1.2821	1.17294	0.150015	0.230129	1.0497	1.36364	1.19514	1.20283	0.157111	0.266429
	phrI	4.43074	3.72283	3.34248	3.83202	0.552285	1.9381	1.83824	1.31818	1.45575	1.53739	0.269471	0.620483	1.5768	2.82812	3.21796	2.54096	0.857436	1.34537
	phrK	2.46426	3.77819	3.03754	3.09333	0.658739	1.62916	1.72701	1.89919	2.44905	2.02508	0.377124	1.01798	1.4778	1.57257	1.25509	1.43515	0.16298	0.521205
	ymaH	2.828	4.10783	2.09826	3.01136	1.01726	1.59042	0.85655	0.90089	1.11711	0.958183	0.139409	-0.0616264	1.12481	1.36057	1.09962	1.195	0.14394	0.257011
	yobN	16.5555	21.8381	10.8437	16.4124	5.49859	4.03672	1.39014	0.68134	0.69646	0.922647	0.404932	-0.11615	1.65298	0.90292	1.69388	1.41659	0.445324	0.502426
	yobO	4.45963	6.13393	4.23884	4.94413	1.03629	2.30572	0.9057	0.96583	0.94121	0.93758	0.0302289	-0.0929863	1.08423	1.35577	0.97579	1.1386	0.195737	0.187257
	yojL	4.1229	2.14702	6.34931	4.20641	2.10239	2.07259	1.39722	1.35153	1.362	1.37025	0.0239362	0.454439	2.36938	3.28172	2.49955	2.71688	0.493474	1.44195
	yttP	4.57126	7.25452	3.44707	5.09095	1.9562	2.34793	1.14254	1.23517	1.2465	1.20807	0.0570327	0.272704	0.9021	1.17731	1.2026	1.094	0.166674	0.129617
	ywfB	8.20753	9.66332	9.12783	8.99956	0.736323	3.16985	1.83416	3.27833	3.40634	2.83961	0.873094	1.50569	11.0603	2.75284	1.71605	5.17641	5.12193	2.37195
	ywfC	4.63769	4.93265	5.11449	4.89494	0.240626	2.29129	1.43514	2.06089	1.73003	1.74202	0.313047	0.800761	3.01008	1.21857	0.92139	1.71668	1.12993	0.779621
	ywfD	3.57597	4.69406	4.88312	4.38438	0.706459	2.13237	1.20058	1.94573	1.67178	1.60603	0.376901	0.683499	3.17081	1.14801	0.8542	1.72434	1.26126	0.786044
	ywfE	3.75337	5.08268	4.55983	4.46529	0.669678	2.15875	1.17158	1.82942	1.61131	1.53744	0.335084	0.620527	2.29241	1.15573	1.00705	1.48506	0.703124	0.570524
	ywfF	2.35175	3.2857	3.43524	3.02423	0.587165	1.59657	0.92914	1.26953	1.15228	1.11698	0.172918	0.159608	3.43865	0.81531	0.53752	1.59716	1.60081	0.675509
	ywfG	2.63492	3.52582	3.02048	3.06041	0.44679	1.61372	0.95263	1.32744	1.2968	1.19229	0.208116	0.253735	1.89573	1.07911	0.9647	1.31318	0.507736	0.393065
CodY	yurM	1.64866	7.39469	2.88267	3.97534	3.02484	1.99108	5.2669	1.61854	1.42408	2.76984	2.1647	1.4698	8.0333	0.6652	2.46557	3.72136	3.84122	1.89583
	yurN	2.39888	11.4364	3.77041	5.86856	4.8704	2.55301	5.18242	1.77618	1.44488	2.80116	2.06887	1.48602	10.7939	0.65597	3.19315	4.88099	5.27549	2.28717
	yurO	5.68833	21.1842	7.27328	11.3819	8.52592	3.50867	5.49424	1.87198	1.77931	3.04851	2.11857	1.6081	14.5223	0.81782	2.54686	5.96231	7.46337	2.57587
	yurP	5.64806	21.9107	6.37012	11.3096	9.18787	3.49948	7.077	1.7348	1.77563	3.52914	3.0726	1.81932	12.6179	0.99856	4.46366	6.02671	5.96528	2.59137
	hutG	0.40764	0.47467	0.52783	0.470047	0.0602282	-1.08912	6.35596	6.67716	6.00746	6.34686	0.334943	2.66604	5.49859	4.44074	4.41648	4.78527	0.617872	2.2586
	hutH	0.16098	0.15734	0.33752	0.218613	0.102992	-2.19355	6.34149	11.0584	8.00777	8.46922	2.39208	3.08223	11.5009	5.73273	4.3055	7.1797	3.80967	2.84392
	hutI	0.29054	0.33143	0.50191	0.374627	0.112111	-1.41647	6.4841	8.04138	6.25036	6.92528	0.973611	2.79187	7.04362	6.18609	5.01063	6.08011	1.02063	2.6041
	hutM	0.47029	0.5248	0.59977	0.53162	0.0650089	-0.911533	4.94092	4.61186	4.64332	4.73203	0.181584	2.24246	4.04891	2.50881	2.63357	3.06376	0.855439	1.6153
	hutU	0.14452	0.16943	0.28719	0.20038	0.0762044	-2.31919	6.8588	9.58032	7.14958	7.8629	1.49442	2.97506	9.53341	6.11738	4.9551	6.86863	2.37981	2.78002
	yxbA	4.37505	14.1887	4.78981	7.78453	5.55007	2.96061	2.0976	2.43148	3.20025	2.57644	0.565438	1.36538	11.927	1.30716	3.32483	5.51967	5.63989	2.46458
	yxbB	4.64409	15.0664	5.02034	8.2436	5.91169	3.04328	2.51109	3.0362	3.12137	2.88955	0.330514	1.53085	11.8357	1.51472	3.60046	5.6503	5.45731	2.49833
	yxbC	4.10044	11.5375	4.60257	6.74685	4.15644	2.75421	2.32768	1.98415	1.94117	2.08433	0.211837	1.05959	6.28278	1.52488	2.24908	3.35225	2.56362	1.74513
	dppB	1.36625	3.46512	1.974	2.26846	1.07997	1.18171	1.61114	1.35176	1.33509	1.43266	0.15479	0.5187	10.129	0.62665	0.87962	3.87844	5.41466	1.95548
	dppC	0.93838	2.35447	1.3129	1.53525	0.733762	1.65766	1.39825	1.09922	0.94798	1.14848	0.229142	0.19973	9.81312	0.39635	0.95474	3.7214	5.28296	1.89585
	yuiA	1.79184	4.24228	1.97461	2.66958	1.36506	1.41661	3.24135	3.81774	4.6735	3.91086	0.720602	1.96749	5.67505	1.40376	1.88317	2.98733	2.33995	1.57886
	yxnB	4.0187	11.2797	4.71229	6.67023	4.00695	2.73774	2.25262	2.58825	2.5807	2.47386	0.191634	1.30676	9.99911	1.26346	2.59381	4.61879	4.70673	2.20752
	asnH	3.31879	10.5885	4.35251	6.08661	3.93289	2.60564	1.85431	1.9962	2.17533	2.00861	0.16087	1.0062	12.1272	1.0553	1.70961	4.96402	6.21208	2.31151
Rok	bdbA	2.54549	5.67014	6.76391	4.99318	2.18917	2.31996	0.02974	0.03856	0.01891	0.02907	0.00984212	-5.10433	0.12697	0.22629	0.07902	0.144093	0.0751134	-2.79492
	bdbB	1.74543	4.39329	3.81462	3.31778	1.39209	1.73022	0.03243	0.05068	0.02409	0.0357333	0.0135993	-4.80659	0.08199	0.23164	0.07503	0.129553	0.0884781	-2.94838
	sunA	3.31921	8.63398	5.25082	5.73467	2.69022	2.51971	0.02325	0.02493	0.01836	0.02218	0.00341319	-5.4946	0.02462	0.08453	0.04286	0.05067	0.0307091	-4.30272
	sunT	3.16839	5.8642	6.40271	5.1451	1.73293	2.3632	0.01263	0.0206	0.01023	0.0144867	0.00542859	-6.10913	0.03498	0.15643	0.02469	0.0720333	0.0732705	-3.79519
	yolJ	2.18882	5.07505	5.09299	4.11895	1.67157	2.04228	0.00308	0.00655	0.00715	0.00559333	0.00219719	-7.48208	0.00904	0.02763	0.00995	0.01554	0.0104801	-6.00787
SinR	sipW	11.395	9.48229	4.86215	8.57982	3.35864	3.10095	0.31585	1.14746	1.2046	0.889303	0.497446	-0.169253	0.24559	1.09178	0.25773	0.5317	0.485081	-0.911316
	tasA	19.4813	28.4245	10.5643	19.49	8.93011	4.28467	0.21689	0.7969	0.938	0.650597	0.382169	-0.620165	0.23714	1.01158	0.29298	0.5139	0.431907	-0.96044
	yqxM	8.18001	7.96158	4.29794	6.81318	2.181	2.76833	0.4285	1.24553	1.38126	1.01843	0.515382	0.0263468	0.34401	0.84863	0.2365	0.47638	0.326829	-1.06982
	yveK	3.81703	3.65798	3.28607	3.58703	0.272498	1.84279	0.24568	0.96683	0.90179	0.704767	0.398908	-0.504782	0.22191	0.84714	0.18719	0.418747	0.371405	-1.25585
	yveL	4.30033	4.30909	3.53026	4.04656	0.44715	2.0167	0.22557	1.02077	0.94011	0.728817	0.437686	-0.456372	0.22449	0.87106	0.20325	0.432933	0.379577	-1.20778
	yveM	3.30724	3.39053	4.39529	3.69769	0.605576	1.88662	0.44544	1.05347	0.96543	0.821447	0.328593	-0.283761	0.74204	1.1024	1.05744	0.967293	0.196366	-0.0479746
	yveN	2.90391	3.23007	4.66807	3.60068	0.938659	1.84827	0.34875	0.94533	0.82584	0.70664	0.315648	-0.500953	0.73739	0.97522	0.76702	0.826543	0.129607	-0.274838
	yveO	2.37944	2.79579	4.0153	3.06351	0.850156	1.61519	0.31383	0.81004	0.8447	0.65619	0.296998	-0.607814	0.66873	0.82092	0.75771	0.74912	0.0764578	-0.416731
	aprE	3.0869	5.23419	5.32952	4.5502	1.26815	2.18593	1.03431	1.26419	1.00816	1.10222	0.140878	0.140412	1.44083	1.32378	1.16845	1.31102	0.136638	0.39069
	yvfE	2.6984	3.15248	3.85398	3.23495	0.582188	1.69374	0.28688	0.83773	0.83759	0.654067	0.317993	-0.61249	0.51153	0.84408	0.35925	0.57162	0.247938	-0.806872
	yvfF	3.4481	4.72099	4.56252	4.24387	0.693697	2.08538	0.34631	0.94642	0.91166	0.734797	0.336888	-0.444583	0.81864	0.97691	0.53127	0.775607	0.225915	-0.366603
Spo0A	sinI	4.47568	5.58648	4.40858	4.82358	0.661542	2.2701	1.1393	1.31113	1.38502	1.27848	0.126071	0.354433	1.23183	1.60486	1.28648	1.37439	0.201455	0.458791
	ybcO	7.42746	28.8763	4.13895	13.4809	13.4338	3.75285	0.71287	0.28858	0.27667	0.42604	0.248473	-1.23094	1.0977	0.3856	1.12106	0.86812	0.418038	-0.204034
	ybcP	3.13586	5.0742	3.41237	3.87414	1.04844	1.95388	0.63876	0.3574	0.34394	0.4467	0.166465	-1.16262	0.98863	0.43747	0.67911	0.701737	0.276276	-0.510998
	ybcS	2.54282	3.89033	3.28315	3.23877	0.674851	1.69544	0.59516	0.39861	0.33383	0.442533	0.136089	-1.17614	1.03423	0.48405	0.58112	0.6998	0.293663	-0.514985
	yuaB	4.57236	7.79928	3.26612	5.21259	2.33341	2.382	0.5236	0.67374	0.85095	0.682763	0.163861	-0.550543	1.34743	0.86361	0.82537	1.01214	0.291001	0.0174041
	yvaW	5.45135	8.09501	6.70259	6.74965	1.32246	2.75481	0.68746	0.8479	0.89397	0.809777	0.108405	-0.304404	2.78743	0.85515	0.99344	1.54534	1.0779	0.627924
	yvaX	5.87751	11.731	7.64923	8.41924	3.00174	3.07369	0.80812	0.94651	1.13631	0.963647	0.164765	-0.0534238	3.67458	0.8853	1.14293	1.90094	1.54141	0.92671
	yvaY	4.8006	16.3469	5.76791	8.97182	6.40534	3.1654	0.47153	0.49308	0.53265	0.499087	0.0309996	-1.00264	1.49624	0.39317	0.78051	0.889973	0.559623	-0.168166
	yxaM	2.47374	9.07231	2.94064	4.8289	3.68231	2.27169	1.72613	1.88701	1.98132	1.86482	0.129034	0.899036	4.62477	1.08194	2.64184	2.78285	1.77562	1.47656
	yoaW	5.09677	9.81786	3.3493	6.08798	3.34626	2.60596	1.32018	1.16398	1.18136	1.22184	0.0856071	0.289055	1.24093	1.32247	1.36881	1.31074	0.0647424	0.390378
PBSX	xepA	2.62665	2.87661	5.55631	3.68652	1.6241	1.88226	5.31003	4.45288	4.14816	4.63702	0.602426	2.2132	7.57181	2.72572	4.58649	4.96134	2.44469	2.31073
	xhlA	4.811	6.05988	11.1682	7.34635	3.36818	2.87703	10.5999	7.84513	9.61042	9.35181	1.39547	3.22525	18.7814	3.61547	7.09237	9.82976	7.94492	3.29716
	xhlB	5.47728	8.81864	13.0621	9.11933	3.80132	3.18893	11.3511	12.2223	11.941	11.8381	0.444571	3.56537	18.7425	8.35244	9.42737	12.1741	5.71375	3.60574
	xkdB	1.44629	1.75303	2.86058	2.01997	0.743973	1.01433	3.51346	3.32173	2.93348	3.25622	0.295487	1.7032	3.84863	2.15189	1.95587	2.65213	1.04082	1.40715
	xkdC	1.27756	1.50636	2.5699	1.78461	0.689639	0.835606	3.81042	3.46494	3.29517	3.52351	0.262571	1.81701	3.3005	2.69031	2.56568	2.85216	0.39324	1.51206
	xkdD	1.31958	1.98362	1.94849	1.75056	0.373656	0.807819	2.91192	2.01892	2.37758	2.43614	0.449371	1.2846	2.70272	2.34194	2.84599	2.63022	0.259729	1.39518
	xkdE	2.15631	3.06249	2.96435	2.72772	0.49728	1.44769	5.40323	4.82173	4.31134	4.84543	0.546331	2.27663	5.38465	3.41229	4.49698	4.43131	0.987819	2.14773
	xkdF	3.0386	4.00472	5.96933	4.33755	1.49344	2.11688	5.83286	8.46765	8.2006	7.50037	1.45027	2.90696	8.60845	5.74411	5.45519	6.60258	1.74313	2.72303
	xkdG	3.27149	5.0232	6.24513	4.84661	1.49466	2.27698	5.12655	8.64669	6.93813	6.90379	1.76032	2.78739	8.41407	6.02786	6.06542	6.83578	1.36697	2.77311
	xkdH	3.02474	5.0425	6.56881	4.87868	1.7777	2.28649	4.66598	9.02091	6.6253	6.77073	2.1811	2.75931	8.91414	5.51145	5.87833	6.76797	1.86767	2.75872
	xkdI	2.48273	3.32067	5.42587	3.74309	1.51636	1.90423	4.57821	6.67389	5.09614	5.44941	1.09159	2.4461	8.93822	4.00768	4.6334	5.85977	2.68431	2.55084
	xkdJ	3.33993	5.47496	6.62483	5.14657	1.66689	2.36361	4.8136	9.02265	7.33766	7.05797	2.11842	2.81925	11.1011	4.93939	5.92368	7.32139	3.31012	2.87212
	xkdK	3.59305	5.02055	8.18633	5.59998	2.35082	2.48542	5.96973	8.40174	7.12655	7.16601	1.21649	2.84117	9.4531	5.86796	6.6277	7.31625	1.88915	2.87111
	xkdM	4.65147	8.3268	8.16415	7.04747	2.07659	2.81711	7.50585	9.59584	8.62326	8.57498	1.04583	3.10013	10.2694	8.3536	8.66873	9.09724	1.02726	3.18543
	xkdN	4.04083	4.67452	7.717	5.47745	1.96522	2.4535	5.61607	8.47208	7.49546	7.19454	1.45159	2.8469	9.32343	4.37707	6.1862	6.6289	2.50272	2.72877
	xkdO	1.68156	1.80578	3.44482	2.31072	0.984121	1.20834	3.8569	4.02496	3.28844	3.72343	0.385973	1.89663	7.64703	1.51009	3.25712	4.13808	3.16189	2.04896
	xkdP	2.82095	4.22445	5.16168	4.06903	1.17808	2.02468	4.15088	3.45704	4.04529	3.8844	0.373854	1.95769	7.2649	1.69342	3.28811	4.08214	2.86936	2.02933
	xkdQ	2.93166	4.57686	5.25489	4.25447	1.1947	2.08898	4.8424	6.07666	4.99304	5.30403	0.67334	2.40709	8.49268	2.65221	4.93815	5.36101	2.94311	2.42251
	xkdS	1.67147	1.75343	2.27199	1.89896	0.325639	0.925212	3.4542	3.17653	3.41359	3.34811	0.149971	1.74335	4.99796	1.79486	2.71976	3.17086	1.64851	1.66487
	xkdT	1.78467	1.97419	2.88067	2.21318	0.585782	1.14612	3.94737	3.37581	2.86826	3.39715	0.539871	1.76432	4.8451	2.25229	3.4044	3.5006	1.29908	1.8076
	xkdU	2.68573	3.53843	3.83478	3.35298	0.596551	1.74544	5.0134	4.13618	4.32794	4.49251	0.461184	2.16752	6.16112	2.17368	4.26049	4.19843	1.99444	2.06985
	xkdV	3.57953	3.89856	5.65215	4.37675	1.11599	2.12986	6.03055	4.81965	4.69441	5.18154	0.737929	2.37338	7.84691	2.55623	4.76134	5.05483	2.65752	2.33766
	xkdW	3.65388	5.46104	6.34043	5.15178	1.36971	2.36507	6.13661	5.9426	5.44761	5.84227	0.355288	2.54653	8.58813	3.58855	5.55962	5.9121	2.51836	2.56367
	xkdX	2.90329	3.92524	6.42745	4.41866	1.81315	2.14361	5.98425	7.51185	7.21631	6.90414	0.810234	2.78746	8.27151	3.97892	5.96382	6.07142	2.14832	2.60203
	xlyA	3.5487	6.15361	6.69933	5.46721	1.68374	2.45081	7.25643	6.02174	5.97031	6.41616	0.728149	2.68171	8.6614	3.36866	7.04529	6.35845	2.71239	2.66868
	xpf	2.36441	2.92492	3.71003	2.99979	0.675927	1.58486	6.12527	10.1849	9.17683	8.49568	2.11381	3.08673	5.3319	6.28042	4.41815	5.34349	0.931189	2.41778
	xtmA	3.55269	5.26847	7.51527	5.44548	1.98721	2.44506	8.16465	11.7973	10.8815	10.2811	1.88926	3.36193	10.9596	7.12504	6.7683	8.28432	2.32373	3.05038
	xtmB	2.96668	5.03274	6.35243	4.78395	1.70653	2.2582	7.16975	10.6457	9.61698	9.14415	1.78557	3.19285	9.00367	6.11303	5.78252	6.96641	1.77204	2.80041
	xtrA	1.53692	2.26883	2.63643	2.14739	0.559724	1.10259	4.88693	4.35065	5.00876	4.74878	0.35013	2.24756	3.55999	3.49712	3.57199	3.54303	0.0402123	1.82499
	yokA	1.2433	1.10749	1.26042	1.20374	0.0837904	0.26752	0.01344	0.01419	0.03282	0.02015	0.0109789	-5.63308	0.01439	0.03047	0.01728	0.0207133	0.00857219	-5.5933
	yokB	1.27611	1.31381	1.00753	1.19915	0.167015	0.262012	0.26505	0.26343	0.15708	0.22852	0.0618742	-2.12961	0.15074	0.3311	0.15846	0.213433	0.101975	-2.22814
	yokC	1.01009	0.88919	1.33337	1.07755	0.229646	0.107755	0.00559	0.00757	0.00743	0.00686333	0.00110496	-7.18687	0.01126	0.04198	0.0082	0.02048	0.0186823	-5.60964
	yokD	1.79333	2.3664	1.60423	1.92132	0.396878	0.942098	0.05569	0.08602	0.03606	0.0592567	0.0251702	-4.07688	0.02391	0.0978	0.01617	0.04596	0.0450612	-4.44348
	yokE	1.53959	1.39964	2.06055	1.66659	0.348278	0.736902	0.0463	0.07226	0.04026	0.05294	0.017002	-4.2395	0.02885	0.23977	0.02255	0.0970567	0.123634	-3.36503
	yokF	1.52819	1.26961	2.25816	1.68532	0.512665	0.753023	0.00916	0.01646	0.00798	0.0112	0.00459334	-6.48036	0.00863	0.05675	0.01009	0.0251567	0.0273704	-5.31292
	yokG	2.22569	2.63872	1.68353	2.18265	0.479048	1.12608	0.00143	0.00202	0.00206	0.00183667	0.000352751	-9.08869	0.00178	0.0039	0.00238	0.00268667	0.00109276	-8.53997
	yokH	1.49321	1.88856	1.10549	1.49575	0.391541	0.580872	0.06713	0.07306	0.10406	0.0814167	0.0198326	-3.61853	0.05181	0.0961	0.09348	0.0804633	0.0248491	-3.63552
	yokI	1.24167	1.16946	1.51231	1.30781	0.180742	0.387157	0.002	0.00278	0.00259	0.00245667	0.000406735	-8.66908	0.00291	0.01406	0.00202	0.00633	0.00670915	-7.30358
	yokJ	1.25005	1.37085	1.92104	1.51398	0.357661	0.598346	0.01044	0.0239	0.01119	0.0151767	0.00756393	-6.042	0.00394	0.07507	0.01625	0.0317533	0.0380149	-4.97695
	yokK	1.3654	1.77209	1.92758	1.68836	0.290293	0.75562	0.00182	0.00234	0.00257	0.00224333	0.000384231	-8.80014	0.00224	0.00476	0.00164	0.00288	0.00165554	-8.43972
	yokL	1.18837	1.84035	1.67463	1.56778	0.338868	0.648726	0.00163	0.0016	0.00251	0.00191333	0.000516946	-9.0297	0.00134	0.0034	0.00128	0.00200667	0.00120703	-8.96098
	yolA	6.31079	3.05451	10.9515	6.77225	3.96865	2.75964	0.00387	0.02994	0.00963	0.01448	0.013695	-6.10979	0.00351	0.05107	0.01043	0.02167	0.0256952	-5.52816
	yolB	5.66984	3.05706	8.37395	5.70028	2.65858	2.51103	0.00223	0.02308	0.03541	0.02024	0.0167713	-5.62665	0.00175	0.02676	0.00342	0.0106433	0.0139824	-6.55391
	yolC	3.38548	5.08024	2.92216	3.79596	1.13609	1.92446	0.22356	0.20815	0.26337	0.231693	0.0284943	-2.10971	0.19682	0.21209	0.20626	0.205057	0.00770579	-2.28591
	yolD	2.37751	2.0579	1.59655	2.01065	0.392618	1.00766	0.54562	0.78871	0.94085	0.758393	0.199351	-0.398982	0.21835	0.50029	0.24811	0.32225	0.154904	-1.63375
	yolF	1.33425	1.43855	1.35302	1.37527	0.055597	0.459718	0.00222	0.00375	0.00937	0.00511333	0.00376492	-7.61152	0.00218	0.00541	0.00209	0.00322667	0.00189136	-8.27574
	yomD	2.04452	1.61173	4.60456	2.7536	1.61752	1.46132	0.02345	0.2568	0.4569	0.245717	0.216937	-2.02493	0.03292	0.50422	0.02898	0.188707	0.27325	-2.40578
	yomE	2.25831	1.39624	3.79085	2.4818	1.21285	1.31139	0.0335	0.17581	0.30965	0.172987	0.138097	-2.53127	0.04595	0.62229	0.02072	0.229653	0.340267	-2.12247
	yomG	1.13667	1.0039	1.28521	1.14193	0.140729	0.19147	0.12069	0.29861	0.32025	0.246517	0.109505	-2.02024	0.09028	0.43636	0.09695	0.207863	0.197912	-2.26629
	yomH	1.23824	0.94136	2.44786	1.54249	0.798004	0.625258	0.05258	0.24013	0.17457	0.15576	0.0951794	-2.6826	0.05161	0.29129	0.04439	0.129097	0.14051	-2.95348
	yomI	1.05396	0.95986	1.32916	1.11433	0.191908	0.156172	0.11691	0.28388	0.1611	0.187297	0.0865127	-2.4166	0.13209	0.33471	0.11694	0.19458	0.121592	-2.36156
	yomJ	1.76119	2.00651	1.39728	1.72166	0.306533	0.7838	0.01454	0.02065	0.00804	0.01441	0.00630601	-6.11679	0.0043	0.01964	0.00449	0.00947667	0.00880222	-6.7214
	yomK	6.3885	2.99022	6.55416	5.31096	2.01153	2.40897	0.01627	0.15571	0.07376	0.0819133	0.0700766	-3.60976	0.00151	0.09659	0.00185	0.0333167	0.0547966	-4.90761
	yomM	1.8957	1.55437	3.12573	2.19193	0.826504	1.1322	0.06262	0.3224	0.39858	0.2612	0.176143	-1.93677	0.06468	0.3875	0.05133	0.167837	0.190351	-2.57487
	yomN	1.74704	1.4443	3.10342	2.09825	0.883563	1.06919	0.01168	0.08758	0.06665	0.0553033	0.0392016	-4.17649	0.02106	0.13	0.01164	0.0542333	0.0657847	-4.20468
	yomO	1.84784	1.56867	3.46351	2.29334	1.02296	1.19745	0.01567	0.06659	0.07575	0.05267	0.0323686	-4.24687	0.01952	0.09835	0.01211	0.0433267	0.0477954	-4.5286
	yomP	1.70842	1.29261	3.05966	2.02023	0.92387	1.01452	0.01454	0.07927	0.16855	0.0874533	0.0773304	-3.51534	0.02249	0.14433	0.01663	0.06115	0.0720956	-4.0315
	yomQ	2.03774	1.84843	4.07929	2.65515	1.23697	1.4088	0.03365	0.17562	0.12601	0.11176	0.0720498	-3.16152	0.05233	0.4908	0.04221	0.195113	0.256122	-2.35762
	yomR	1.86992	1.70212	3.95148	2.50784	1.25304	1.32645	0.01053	0.1391	0.11993	0.0898533	0.0693615	-3.47628	0.01287	0.30561	0.01158	0.11002	0.169387	-3.18416
	yomS	1.82836	1.548	4.12349	2.49995	1.413	1.3219	0.02795	0.40158	0.13298	0.187503	0.19269	-2.41501	0.01685	0.10226	0.022	0.0470367	0.0478941	-4.41007
	yomT	1.92323	1.93023	4.19545	2.68297	1.30985	1.42383	0.00614	0.1132	0.10636	0.0752333	0.0599342	-3.73248	0.00897	0.13667	0.00753	0.0510567	0.0741468	-4.29176
	yomU	1.71263	1.453	3.11993	2.09519	0.896898	1.06708	0.03802	0.36586	0.27014	0.224673	0.168583	-2.1541	0.04439	0.45779	0.01959	0.173923	0.246148	-2.52348
	yomV	2.00466	1.91178	4.19496	2.7038	1.29222	1.43499	0.01862	0.17031	0.08391	0.0909467	0.0760894	-3.45884	0.01278	0.21143	0.01755	0.0805867	0.113339	-3.63332
	yomW	2.21417	2.22082	4.87253	3.10251	1.53289	1.63343	0.00492	0.04524	0.06591	0.03869	0.0310181	-4.6919	0.00631	0.11922	0.0069	0.0441433	0.065019	-4.50166
	yomX	1.89098	1.65549	4.31712	2.6212	1.47342	1.39023	0.01467	0.16412	0.07591	0.0849	0.0751295	-3.55809	0.01738	0.30473	0.0188	0.113637	0.165493	-3.1375
	yomY	1.73517	1.35866	3.92085	2.33823	1.38346	1.22541	0.01124	0.10535	0.10211	0.0729	0.0534237	-3.77794	0.01655	0.22555	0.01077	0.08429	0.122369	-3.56849
	yomZ	1.61356	1.37005	3.58781	2.19047	1.21624	1.13124	0.02336	0.11873	0.06377	0.06862	0.0478696	-3.86523	0.01336	0.43542	0.01622	0.155	0.242855	-2.68966
	yonA	1.63763	1.24197	3.46823	2.11594	1.18771	1.0813	0.04145	0.31126	0.13138	0.161363	0.137381	-2.63162	0.03519	0.61561	0.03555	0.228783	0.335002	-2.12795
	yonB	1.91844	1.87066	4.01547	2.60152	1.22475	1.37936	0.00548	0.03745	0.07974	0.04089	0.0372493	-4.61211	0.01514	0.14565	0.00439	0.05506	0.0786372	-4.18285
	yonC	1.95414	1.61188	4.27414	2.61339	1.4484	1.38592	0.00284	0.05265	0.06074	0.0387433	0.0313552	-4.68991	0.00347	0.09682	0.00385	0.0347133	0.0537863	-4.84837
	yonD	2.41854	2.39314	4.9539	3.25519	1.47118	1.70274	0.00869	0.06501	0.04416	0.0392867	0.0284745	-4.66982	0.00788	0.15876	0.00686	0.0578333	0.0874065	-4.11195
	yonE	1.1758	1.06184	2.014	1.41721	0.519964	0.503057	0.01355	0.10609	0.07301	0.0642167	0.0468925	-3.96091	0.01814	0.1811	0.01597	0.0717367	0.0947176	-3.80115
	yonF	1.31448	0.9271	2.62576	1.62245	0.890221	0.698171	0.05191	0.34129	0.19699	0.19673	0.14469	-2.34571	0.06661	0.65039	0.06963	0.26221	0.336177	-1.93121
	yonH	2.26994	1.92117	3.8827	2.69127	1.04644	1.42829	0.04757	0.56477	0.26395	0.292097	0.259746	-1.77548	0.05658	0.80204	0.06924	0.309287	0.426784	-1.69298
	yonI	1.36063	1.0968	1.23072	1.22938	0.13192	0.297935	0.01354	0.01792	0.02736	0.0196067	0.0070627	-5.67251	0.01318	0.03574	0.01083	0.0199167	0.0137537	-5.64988
	yonJ	2.30763	1.57555	5.34913	3.07744	2.00111	1.62173	0.01318	0.31046	0.15764	0.160427	0.14866	-2.64001	0.04684	0.4909	0.02268	0.186807	0.263629	-2.42038
	yonK	2.11144	1.93548	7.35786	3.80159	3.08107	1.9266	0.01532	0.17137	0.565	0.250563	0.283268	-1.99675	0.06913	1.00268	0.11002	0.393943	0.527578	-1.34394
	yonN	1.47505	1.28236	3.22206	1.99316	1.06861	0.995055	0.0897	0.55516	0.23285	0.29257	0.238407	-1.77315	0.15535	0.67346	0.19297	0.340593	0.288884	-1.55388
	yonO	1.63459	1.17945	1.44572	1.41992	0.228664	0.50581	0.06897	0.14389	0.16335	0.125403	0.0498319	-2.99535	0.02916	0.1206	0.02553	0.05843	0.0538714	-4.09715
	yonP	3.21766	0.85494	0.69301	1.58854	1.41318	0.667698	0.01633	0.03321	0.05646	0.0353333	0.0201491	-4.82283	0.0051	0.02273	0.00413	0.0106533	0.0104699	-6.55255
	yonR	2.49899	1.09431	2.46652	2.01994	0.801783	1.01431	0.00608	0.01588	0.0331	0.0183533	0.0136787	-5.76781	0.00403	0.01079	0.00296	0.00592667	0.00424561	-7.39856
	yonS	3.02542	1.49233	3.86716	2.79497	1.20407	1.48283	0.00137	0.00307	0.00449	0.00297667	0.00156209	-8.39209	0.00077	0.00296	0.00168	0.00180333	0.0011002	-9.11512
	yonT	1.04002	1.32157	1.34209	1.23456	0.168789	0.303997	0.2407	0.36219	0.19445	0.26578	0.0866368	-1.9117	0.13409	0.58613	0.11922	0.279813	0.265382	-1.83746
	yonU	1.6594	3.02012	1.61925	2.09959	0.797455	1.07011	0.01331	0.01846	0.00801	0.01326	0.00522518	-6.23678	0.00899	0.03428	0.00764	0.01697	0.0150061	-5.88087
	yonV	1.10672	1.85084	1.21292	1.39016	0.402479	0.475251	0.21147	0.21318	0.09596	0.173537	0.0671888	-2.52669	0.05315	0.28163	0.06947	0.13475	0.127463	-2.89164
	yopA	1.34258	1.79807	1.3179	1.48618	0.270384	0.571612	0.00766	0.01011	0.03314	0.01697	0.0140571	-5.88087	0.01444	0.01642	0.00547	0.01211	0.00583501	-6.36766
	yopB	1.04261	1.00178	1.8152	1.28653	0.458297	0.363485	0.05101	0.05094	0.06007	0.0540067	0.00525112	-4.21072	0.46163	0.10466	0.11204	0.22611	0.204	-2.1449
	yopC	1.6947	2.23762	1.76025	1.89752	0.29635	0.924118	0.01535	0.02217	0.01314	0.0168867	0.00470704	-5.88797	0.0078	0.04186	0.00821	0.01929	0.0195473	-5.696
	yopD	1.73694	2.20877	1.69362	1.87978	0.285739	0.910561	0.00383	0.00869	0.01388	0.0088	0.0050259	-6.82828	0.00177	0.01299	0.00225	0.00567	0.00634385	-7.46244
	yopE	1.26145	1.30631	1.53425	1.36734	0.146281	0.451369	0.08657	0.09532	0.07311	0.085	0.0111879	-3.55639	0.02807	0.21656	0.02595	0.0901933	0.109442	-3.47084
	yopF	1.29445	1.19552	2.0828	1.52426	0.486235	0.608106	0.00878	0.01377	0.00953	0.0106933	0.00269073	-6.54714	0.00367	0.03908	0.00537	0.01604	0.0199713	-5.96218
	yopG	1.5295	1.29767	2.41346	1.74688	0.588801	0.804778	0.07823	0.08844	0.06763	0.0781	0.0104056	-3.67853	0.02504	0.35201	0.02728	0.134777	0.188133	-2.89136
	yopH	1.40781	1.5126	2.10174	1.67405	0.374078	0.743343	0.03872	0.05566	0.02973	0.04137	0.0131666	-4.59527	0.00837	0.19963	0.01088	0.07296	0.109707	-3.77675
	yopI	1.52806	1.78817	2.24753	1.85459	0.364304	0.891098	0.01986	0.03651	0.06368	0.0400167	0.0221195	-4.64326	0.00426	0.08615	0.00801	0.0328067	0.0462347	-4.92987
	yopJ	1.44338	1.56893	1.82559	1.61263	0.194817	0.689418	0.03176	0.02577	0.01804	0.02519	0.00687836	-5.31101	0.00288	0.0405	0.00469	0.0160233	0.0212167	-5.96368
	yopK	0.94223	1.52834	1.26641	1.24566	0.293605	0.31691	0.02664	0.01837	0.01474	0.0199167	0.0060989	-5.64988	0.01065	0.03496	0.01012	0.0185767	0.0141909	-5.75036
	yopL	1.3786	2.5661	2.69115	2.21195	0.724406	1.14532	0.00091	0.00104	0.00175	0.00123333	0.000452143	-9.66322	0.00135	0.00225	0.00114	0.00158	0.000589661	-9.30586
	yopM	0.65625	0.43122	1.02702	0.70483	0.300856	-0.504653	0.01523	0.01508	0.02153	0.01728	0.00368137	-5.85475	0.01589	0.05577	0.01232	0.0279933	0.0241214	-5.15877
	yopN	0.88542	0.55869	1.2077	0.883937	0.324508	-0.177985	0.00882	0.01687	0.01269	0.0127933	0.00402599	-6.28846	0.0205	0.0377	0.01694	0.0250467	0.0111017	-5.31924
	yopO	1.59622	1.24317	1.6003	1.4799	0.205021	0.565496	0.00652	0.01521	0.00702	0.00958333	0.00487925	-6.70526	0.00626	0.03874	0.00658	0.0171933	0.0186606	-5.86201
	yopP	1.391	0.9944	1.17604	1.18715	0.198533	0.247498	0.00752	0.01338	0.00946	0.01012	0.00298523	-6.62665	0.00864	0.03157	0.00537	0.0151933	0.0142765	-6.04042
	yopQ	1.4051	1.52748	1.4822	1.47159	0.0618756	0.557379	0.00997	0.01921	0.01126	0.01348	0.00500407	-6.21304	0.01306	0.06844	0.01166	0.0310533	0.0323854	-5.00911
	yopR	1.25053	1.36254	1.23788	1.28365	0.0686129	0.360252	0.00461	0.00709	0.00758	0.00642667	0.00159224	-7.28171	0.00422	0.01046	0.00329	0.00599	0.00389896	-7.38323
	yopS	1.03072	0.95239	0.85925	0.947453	0.0858415	-0.0778732	0.01911	0.02509	0.03426	0.0261533	0.00763077	-5.25686	0.0084	0.01919	0.00481	0.0108	0.00748439	-6.53282
	yopT	1.84229	1.75726	1.53607	1.71187	0.158075	0.775576	0.00333	0.0126	0.00348	0.00647	0.00530927	-7.27202	0.00173	0.01769	0.00197	0.00713	0.00914602	-7.13188
	yopU	1.91571	1.21656	1.1086	1.41362	0.438158	0.499398	0.00794	0.01064	0.01678	0.0117867	0.00453018	-6.4067	0.00394	0.00867	0.00325	0.00528667	0.00295029	-7.56343
	yopV	3.75848	1.64307	1.00399	2.13518	1.44168	1.09436	0.00729	0.00938	0.01367	0.0101133	0.0032526	-6.6276	0.00186	0.006	0.00208	0.00331333	0.00232932	-8.2375
	yopW	2.09159	1.02883	0.59621	1.23888	0.7695	0.309033	0.02054	0.03645	0.03075	0.0292467	0.00806083	-5.09558	0.00637	0.03681	0.00558	0.0162533	0.017807	-5.94312
	yopX	1.49323	0.84322	0.74203	1.02616	0.407646	0.0372557	0.15082	0.20517	0.1	0.151997	0.0525949	-2.71789	0.03699	0.25212	0.02375	0.104287	0.128198	-3.26137
	yopY	1.06153	0.55086	0.86494	0.825777	0.257578	-0.276176	0.22387	0.29822	0.15807	0.22672	0.0701185	-2.14102	0.08457	0.36616	0.11326	0.187997	0.154959	-2.41122
	yoqA	0.87306	0.384	1.28775	0.84827	0.452385	-0.237405	0.02109	0.02821	0.0785	0.0426	0.0312935	-4.553	0.01887	0.05727	0.01685	0.0309967	0.0227758	-5.01174
	yoqB	0.88368	0.37763	1.5614	0.940903	0.593956	-0.0878816	0.06249	0.1514	0.08693	0.100273	0.0459323	-3.31799	0.07266	0.52375	0.07627	0.224227	0.259401	-2.15697
	yoqC	0.83413	0.43962	1.71154	0.995097	0.651059	-0.00709141	0.14652	0.13679	0.08996	0.124423	0.03024	-3.00667	0.08367	0.53369	0.07663	0.23133	0.261875	-2.11198
	yoqD	0.98645	0.73668	2.05289	1.25867	0.699057	0.331904	0.07634	0.15175	0.13766	0.121917	0.0400943	-3.03603	0.08829	0.4836	0.07822	0.216703	0.231194	-2.20621
	yoqE	0.90063	0.59821	2.48546	1.3281	1.01364	0.409364	0.03007	0.03669	0.06741	0.0447233	0.0199241	-4.48283	0.04643	0.10739	0.0305	0.06144	0.0405832	-4.02468
	yoqF	1.09705	0.76913	1.86817	1.24478	0.564217	0.315895	0.20372	0.27312	0.55223	0.343023	0.184471	-1.54362	0.13392	0.76241	0.19557	0.363967	0.346436	-1.45812
	yoqG	1.02324	0.76994	1.70938	1.16752	0.486055	0.223447	0.01621	0.02509	0.03802	0.02644	0.0109675	-5.24113	0.01771	0.07025	0.0149	0.0342867	0.0311768	-4.86621
	yoqH	1.06954	0.81591	1.26361	1.04969	0.224509	0.0699587	0.04517	0.05936	0.02832	0.0442833	0.015539	-4.49709	0.05541	0.08976	0.04693	0.0640333	0.0226798	-3.96503
	yoqI	1.02279	0.58815	1.22825	0.946397	0.326816	-0.0794831	0.04512	0.05757	0.06464	0.0557767	0.00988279	-4.16419	0.06127	0.06372	0.03815	0.05438	0.0141089	-4.20078
	yoqJ	1.12636	0.60744	1.21833	0.984043	0.329374	-0.0232062	0.17189	0.25236	0.15923	0.194493	0.0505122	-2.36221	0.14682	0.42347	0.12698	0.232423	0.165748	-2.10517
	yoqK	1.34475	0.89709	1.53069	1.25751	0.325684	0.33057	0.24559	0.40933	0.1291	0.26134	0.140777	-1.936	0.23959	0.66301	0.20731	0.36997	0.254293	-1.43452
	yoqL	1.6129	1.1773	2.22006	1.67009	0.523727	0.739923	0.0329	0.04754	0.0891	0.0565133	0.0291548	-4.14526	0.06481	0.19927	0.0474	0.103827	0.0831135	-3.26775
	yoqM	2.78456	2.37247	2.00217	2.3864	0.391381	1.25484	0.32689	0.41631	0.281	0.3414	0.0688121	-1.55047	0.16672	0.48223	0.1776	0.275517	0.179102	-1.85979
	yoqN	1.58032	1.14946	1.57013	1.4333	0.245868	0.519344	0.05295	0.11607	0.12278	0.0972667	0.0385257	-3.36191	0.06695	0.20417	0.41175	0.227623	0.173592	-2.13528
	yoqO	2.85041	2.74998	1.76685	2.45575	0.598712	1.29616	0.00694	0.00834	0.01549	0.0102567	0.00458594	-6.60729	0.00366	0.00518	0.00333	0.00405667	0.000986729	-7.94549
	yoqT	0.6519	1.20798	0.92882	0.929567	0.278041	-0.10537	0.03149	0.11034	0.22979	0.123873	0.0998403	-3.01306	0.03114	0.06678	0.02902	0.0423133	0.0212153	-4.56274
	yorB	5.24081	6.88464	3.79926	5.30824	1.54379	2.40823	0.09188	0.1384	0.05393	0.0947367	0.0423074	-3.39993	0.01566	0.09338	0.01356	0.0408667	0.04549	-4.61293
	yorC	2.76952	2.83489	2.12704	2.57715	0.391175	1.36578	0.0241	0.06181	0.03651	0.0408067	0.0192187	-4.61505	0.01104	0.06258	0.00664	0.0267533	0.0311047	-5.22414
	yorD	1.66238	3.10517	2.30229	2.35661	0.722927	1.23672	0.00309	0.0059	0.00426	0.00441667	0.00141154	-7.82283	0.00247	0.00801	0.00202	0.00416667	0.00333602	-7.90689
	yorE	1.50588	1.22054	1.65391	1.46011	0.220281	0.546077	0.03363	0.0618	0.04022	0.0452167	0.0147347	-4.467	0.02646	0.06769	0.00907	0.0344067	0.0301071	-4.86117
	yorF	1.43617	1.41732	2.27022	1.7079	0.487072	0.772226	0.01464	0.0329	0.05029	0.03261	0.0178268	-4.93854	0.01415	0.06623	0.01259	0.03099	0.0305287	-5.01205
	yorG	1.22256	0.83651	2.44291	1.50066	0.838531	0.585597	0.13395	0.45574	0.41541	0.335033	0.175307	-1.57762	0.15503	0.56803	0.1673	0.296787	0.234984	-1.7525
	yorH	1.49883	0.76448	3.08744	1.78358	1.18737	0.834779	0.02956	0.1682	0.17672	0.124827	0.0826133	-3.002	0.04094	0.52455	0.05007	0.205187	0.276614	-2.28499
	yorI	1.4292	0.59825	2.65863	1.56203	1.03659	0.643419	0.08347	0.31498	0.22713	0.208527	0.116871	-2.2617	0.19981	0.9226	0.09586	0.40609	0.45032	-1.30013
	yorK	1.23835	0.5953	2.13706	1.32357	0.774405	0.404434	0.03607	0.2102	0.10979	0.118687	0.0874052	-3.07477	0.08261	0.68902	0.08484	0.28549	0.349469	-1.80849
	yorM	1.95263	0.88747	1.73425	1.52478	0.562627	0.608604	0.12972	0.34076	0.23797	0.23615	0.105532	-2.08222	0.11798	0.65976	0.10655	0.294763	0.316148	-1.76237
	yorO	1.54785	0.86998	3.9089	2.10891	1.59526	1.0765	0.1172	0.1367	0.13547	0.12979	0.0109206	-2.94575	0.01306	0.18142	0.01246	0.06898	0.0973764	-3.85768
	yorP	1.83636	0.70318	2.99201	1.84385	1.14443	0.882721	0.01597	0.07578	1.42664	0.50613	0.797746	-0.98242	0.10266	0.5217	0.0681	0.23082	0.252501	-2.11516
	yorQ	1.39455	0.82996	3.2413	1.82194	1.2612	0.865473	0.07155	0.35988	0.12641	0.185947	0.153108	-2.42704	0.03594	0.67292	0.05432	0.254393	0.362571	-1.97487
	yorR	2.02005	0.67162	3.89652	2.19606	1.61964	1.13492	0.0279	0.23887	0.20459	0.15712	0.113213	-2.67006	0.02428	0.65356	0.02819	0.235343	0.362192	-2.08716
	yorS	1.80207	0.69484	3.16692	1.88794	1.23828	0.916815	0.12731	0.34456	1.03847	0.503447	0.475906	-0.990089	0.09525	0.50057	0.06278	0.219533	0.243926	-2.18749
	yorT	2.11044	0.83873	3.74245	2.23054	1.45558	1.15739	0.01858	0.11765	0.2625	0.13291	0.122674	-2.91148	0.01993	0.16569	0.01727	0.06763	0.0849329	-3.88619
	yorW	4.52958	1.27972	4.77113	3.52681	1.94978	1.81836	0.0932	0.74465	1	0.612617	0.467596	-0.706943	0.11615	1.34978	0.09814	0.521357	0.717492	-0.939657
	yorZ	1.20673	0.57972	1.7717	1.18605	0.596259	0.246165	0.20175	0.27566	0.347	0.274803	0.0726288	-1.86353	0.10057	0.7627	0.06409	0.30912	0.393235	-1.69376
	yosB	1.164	0.48457	1.65538	1.10132	0.587917	0.139229	0.08039	0.27261	0.612	0.321667	0.269179	-1.63636	0.06392	0.55685	0.17982	0.266863	0.257735	-1.90583
	yosD	1.35949	0.67572	2.27021	1.43514	0.799932	0.521191	0.14421	0.48504	1.0116	0.54695	0.436997	-0.870519	0.21663	0.7738	0.17288	0.38777	0.335027	-1.36673
	yosF	1.69805	0.79443	3.14789	1.88012	1.18725	0.910827	0.02664	0.09017	0.18869	0.101833	0.0816522	-3.29572	0.107	0.19274	0.0341	0.11128	0.0794066	-3.16773
	yosI	1.50551	0.61436	2.38477	1.50155	0.885212	0.586449	0.02409	0.1281	0.12074	0.0909767	0.0580423	-3.45836	0.03932	0.18134	0.02741	0.08269	0.0856407	-3.59614
	yosJ	1.76838	0.60386	2.98036	1.7842	1.18833	0.835277	0.07367	0.20444	0.16439	0.1475	0.0670011	-2.76121	0.06132	0.34325	0.10066	0.16841	0.152688	-2.56995
	yosQ	1.85764	1.83861	2.80633	2.16753	0.553302	1.11605	0.19197	0.42392	0.41442	0.343437	0.13126	-1.54188	0.13661	0.66662	0.21428	0.33917	0.286227	-1.55992
	yosR	0.99358	0.64081	2.1293	1.25456	0.777808	0.327185	0.03536	0.07224	0.17307	0.0935567	0.0712868	-3.41802	0.06813	0.46437	0.11672	0.216407	0.216112	-2.20818
	yosS	1.09678	0.91315	1.88085	1.29693	0.51396	0.375097	0.01557	0.09731	0.06645	0.0597767	0.0412766	-4.06427	0.05672	0.05611	0.21683	0.109887	0.0926161	-3.18591
	yosT	1.15999	1.24399	1.12057	1.17485	0.0630376	0.232477	0.00633	0.00866	0.01624	0.01041	0.00518159	-6.58589	0.0052	0.01067	0.00695	0.00760667	0.0027935	-7.03852
	yosU	0.87771	0.6001	0.72709	0.734967	0.138973	-0.444249	0.0524	0.06684	0.08335	0.06753	0.0154865	-3.88833	0.05632	0.0624	0.0375	0.0520733	0.0129818	-4.26331
	yosV	1.92656	1.26783	1.58571	1.59337	0.329432	0.672078	0.09131	0.13606	0.07894	0.102103	0.0300507	-3.2919	0.11811	0.20388	0.03439	0.118793	0.0847471	-3.07347
	yosW	1.60437	1.23818	1.36887	1.40381	0.185578	0.489344	0.16462	0.5577	0.33439	0.352237	0.197147	-1.50538	0.08603	0.61022	0.16157	0.28594	0.283363	-1.80622
	yosX	1.54072	1.04337	1.76295	1.44901	0.368451	0.535071	0.05732	0.16844	0.08493	0.103563	0.057856	-3.27141	0.05031	0.30061	0.04263	0.131183	0.146778	-2.93034
	yotD	3.39943	1.23833	3.03129	2.55635	1.15619	1.35409	0.065	0.21609	0.17712	0.152737	0.0784408	-2.71088	0.07499	0.58348	0.07093	0.243133	0.294756	-2.04018
	yotE	2.65599	1.35275	2.52836	2.17903	0.718422	1.12369	0.02368	0.07348	0.07011	0.0557567	0.0278303	-4.16471	0.0258	0.16683	0.02369	0.0721067	0.0820396	-3.79372
	yotF	2.84499	1.18972	2.60883	2.21451	0.895318	1.14699	0.06566	0.14417	0.19827	0.136033	0.0666784	-2.87797	0.08916	0.18953	0.05044	0.10971	0.071786	-3.18823
	yotG	2.86469	1.36892	2.64395	2.29252	0.80744	1.19693	0.04195	0.07595	0.10748	0.0751267	0.0327728	-3.73453	0.04913	0.13698	0.03236	0.0728233	0.0561904	-3.77946
	yotH	3.24789	1.62295	2.67608	2.51564	0.824265	1.33093	0.1018	0.38784	0.10835	0.19933	0.163287	-2.32677	0.14153	0.59947	0.08051	0.273837	0.283652	-1.86861
	yotJ	3.41864	1.32912	2.593	2.44692	1.05239	1.29097	0.0412	0.25098	0.11195	0.13471	0.106726	-2.89207	0.0439	0.53931	0.08271	0.221973	0.275506	-2.17154
	yotK	2.50732	1.3968	3.87777	2.59396	1.24275	1.37516	0.04231	0.37773	0.24848	0.22284	0.169174	-2.16592	0.16761	0.57323	0.07079	0.270543	0.266567	-1.88607
	yotL	4.87487	3.6566	1.23323	3.2549	1.85376	1.70261	0.01739	0.02764	0.01974	0.02159	0.00536959	-5.53349	0.00922	0.00863	0.00468	0.00751	0.00246854	-7.05697
	yotM	3.79358	2.54557	4.12338	3.48751	0.832244	1.8022	0.05345	0.17335	1.80461	0.677137	0.978259	-0.562481	0.06037	0.24965	0.05286	0.12096	0.111512	-3.0474
	yotN	3.81787	6.82824	1.26846	3.97152	2.78307	1.98969	0.78126	0.07687	0.43953	0.432553	0.352247	-1.20905	0.5132	0.03832	0.56991	0.37381	0.291923	-1.41962
	bhlA	1.99927	1.56505	3.79406	2.45279	1.18169	1.29443	0.05086	0.49449	0.96662	0.50399	0.457954	-0.988533	0.07475	0.68027	0.10866	0.287893	0.340231	-1.79639
	bhlB	1.27868	1.15167	2.37108	1.60048	0.670377	0.678502	0.03248	0.12857	0.23835	0.133133	0.103011	-2.90906	0.05409	0.59974	0.05149	0.235107	0.315784	-2.08861
	blyA	1.82046	1.70543	3.33409	2.28666	0.908923	1.19324	0.05024	0.53288	0.42729	0.336803	0.253725	-1.57002	0.06101	0.88913	0.05823	0.336123	0.47892	-1.57294
Sigma M	ydaH	0.39569	0.90387	1.10615	0.801903	0.366041	-0.3185	1.78654	2.99756	2.70832	2.49747	0.632443	1.32047	3.3296	3.25243	6.47609	4.35271	1.83931	2.12191
	ypuA	0.72967	1.34968	1.34128	1.14021	0.355563	0.1893	2.44738	3.44922	3.04049	2.97903	0.50374	1.57484	4.82253	3.40558	8.13044	5.45285	2.42468	2.44701
	yqjL	1.46594	2.97562	2.41055	2.28404	0.76275	1.19159	2.83968	4.62955	4.83226	4.1005	1.09659	2.0358	6.74421	7.76849	12.4341	8.98227	3.03294	3.16708
Sigma MW	ywaC	0.70187	1.72048	1.34226	1.25487	0.514897	0.327538	2.39809	3.87966	3.77706	3.3516	0.827359	1.74485	2.79369	3.54452	5.78977	4.04266	1.55892	2.0153
Sigma MWX	ywoA	0.87038	1.37602	1.61914	1.28851	0.381973	0.365707	1.71865	2.78599	2.67858	2.39441	0.587681	1.25967	3.30507	3.14488	4.80102	3.75032	0.913448	1.90701
Spx	hemE	0.34089	0.2438	0.36715	0.31728	0.064976	-1.65617	0.9466	0.91673	0.85514	0.906157	0.0466377	-0.142168	0.738	1.20915	0.81857	0.921907	0.252001	-0.117307
	hemH	0.36504	0.30951	0.30319	0.325913	0.0340317	-1.61744	0.9251	0.9658	0.89497	0.928623	0.0355462	-0.106835	0.66434	1.82267	1.15106	1.21269	0.581619	0.278211
	hemY	0.3689	0.34209	0.27424	0.32841	0.0487902	-1.60643	0.96371	1.1285	1.05369	1.04863	0.0825113	0.0685103	0.55531	1.65391	1.09541	1.10154	0.549326	0.139526
	mecA	1.0904	1.1965	0.40331	0.896737	0.4306	-0.157244	1.82777	2.14076	2.92558	2.29804	0.565552	1.2004	0.93753	2.455	2.48964	1.96072	0.886281	0.971386
	msrA	1.2813	1.68683	0.94718	1.3051	0.370399	0.384164	2.63155	2.58667	2.79836	2.67219	0.111544	1.41802	1.89403	4.68536	3.50921	3.36287	1.40141	1.74969
	yppQ	1.0991	1.49095	0.68268	1.09091	0.404197	0.125532	2.17308	2.43425	2.36001	2.32245	0.134576	1.21565	1.27953	3.51773	2.67383	2.49036	1.13032	1.31636
	nfrA	1.7596	1.08955	0.49485	1.11467	0.632749	0.156612	1.84977	2.32647	2.68734	2.28786	0.420118	1.194	1.14151	3.81208	3.02957	2.66105	1.37289	1.412
	ywcH	0.56514	0.58249	0.39173	0.51312	0.105484	-0.962632	0.90366	1.02255	1.05212	0.992777	0.0785807	-0.0104589	0.67918	1.53827	1.06691	1.09479	0.430223	0.13065
	tpx	1.18769	1.58876	1.55032	1.44226	0.221297	0.528328	0.77196	1.11205	0.96954	0.951183	0.170786	-0.0722047	0.99256	1.70712	1.18701	1.29556	0.369441	0.37358
	trxA	0.36017	0.45286	0.31498	0.376003	0.0702904	-1.41118	1.47237	1.46998	1.46252	1.46829	0.00513787	0.554137	1.68944	6.56484	4.99591	4.41673	2.48877	2.14298
	trxB	0.52992	0.43633	0.44996	0.47207	0.050561	-1.08293	1.06779	1.117	1.11492	1.0999	0.0278304	0.137377	0.84366	1.91697	1.60004	1.45356	0.551445	0.539587
	ycnE	0.62789	0.66522	0.51138	0.601497	0.0802443	-0.733371	0.76851	0.88154	0.80386	0.81797	0.057821	-0.28988	0.72088	1.1697	1.09764	0.996073	0.241033	-0.00567613
	ycnD	0.57111	0.6277	0.40998	0.536263	0.112966	-0.898986	0.7566	0.94401	0.99483	0.89848	0.125472	-0.154442	0.61663	1.2299	1.17214	1.00622	0.338631	0.00895055
	ydbP	0.64216	0.75843	0.51089	0.63716	0.123846	-0.650272	1.29083	1.75065	2.03231	1.69126	0.37429	0.758101	1.04076	2.37028	2.14515	1.85206	0.711569	0.889133
	yfiC	0.24798	0.33369	0.38987	0.323847	0.0714553	-1.62662	0.98562	1.36536	1.21038	1.18712	0.190936	0.247466	1.29949	1.99248	1.44869	1.58022	0.364738	0.660125
	yfjR	0.42211	0.5627	0.34127	0.442027	0.112051	-1.17779	1.23585	1.71682	1.72516	1.55928	0.280127	0.640877	0.91964	3.29483	1.82843	2.0143	1.19845	1.01028
	yhfK	0.3272	0.37883	0.38444	0.36349	0.031553	-1.46001	1.1506	1.36196	1.3965	1.30302	0.133125	0.381859	0.9632	2.07379	1.62583	1.55427	0.558742	0.63624
	yitW	0.73012	1.09163	0.77392	0.865223	0.197293	-0.208856	1.03187	1.13364	1.07543	1.08031	0.0510604	0.11145	0.96022	1.74938	1.55202	1.42054	0.410681	0.506439
	yjbC	1.32848	3.02926	3.33478	2.56417	1.08099	1.35849	2.16816	2.31187	2.3879	2.28931	0.111594	1.19491	2.57348	2.91863	4.21814	3.23675	0.867252	1.69455
	yjbD	0.03222	0.01572	0.01628	0.0214067	0.00936881	-5.5458	3.16956	3.50639	3.77041	3.48212	0.301159	1.79997	2.40062	8.87269	4.53557	5.26963	3.29789	2.3977
	yjbI	0.8771	0.7621	0.42338	0.687527	0.235874	-0.540512	1.1325	1.483	1.50871	1.37474	0.210177	0.459155	0.78979	2.57465	1.83719	1.73388	0.896904	0.794001
	ykhA	0.47134	0.48669	0.45492	0.470983	0.015888	-1.08625	0.9022	1.2071	1.34623	1.15184	0.227114	0.203945	0.82277	1.99728	1.31947	1.37984	0.589578	0.464501
	ymfF	0.90421	0.67542	1.05248	0.87737	0.189957	-0.188743	0.96267	0.76626	0.69705	0.80866	0.137793	-0.306395	1.68376	1.23686	1.52493	1.48185	0.226543	0.567399
	ymfG	0.85252	0.68906	0.90159	0.81439	0.111277	-0.296208	0.92789	0.75404	0.74482	0.808917	0.103137	-0.305937	1.26332	1.18134	1.41439	1.28635	0.11822	0.363283
	ymfH	0.80946	0.70704	0.68301	0.73317	0.0671527	-0.44778	0.88124	0.7429	0.74697	0.79037	0.078722	-0.3394	1.00623	1.15977	1.34144	1.16915	0.167802	0.225456
	ymzA	0.67684	0.73304	0.50099	0.636957	0.121057	-0.650733	1.11548	1.12274	0.97328	1.0705	0.0842732	0.0982848	1.04712	2.29842	1.9276	1.75771	0.642716	0.8137
	yojF	0.99259	0.96371	0.66854	0.874947	0.179336	-0.192733	1.80921	1.73423	1.7687	1.77071	0.0375305	0.824331	1.13108	2.04589	1.98132	1.71943	0.510548	0.78193
	yojG	0.94217	0.99462	0.53012	0.822303	0.254394	-0.282257	1.63477	1.68998	1.79953	1.70809	0.0838602	0.772387	0.91486	2.0212	1.7896	1.57522	0.583495	0.655553
	yqiG	0.25664	0.17699	0.08851	0.174047	0.0841036	-2.52245	0.96253	1.48093	1.44143	1.29496	0.288572	0.372911	0.68784	2.4602	1.9403	1.69611	0.911063	0.762233
	yqfY	0.87361	0.99215	0.58912	0.818293	0.207131	-0.28931	1.63376	1.80341	1.73882	1.72533	0.0856257	0.786872	1.19424	2.21482	1.95287	1.78731	0.53005	0.83779
	yqjM	0.26763	0.23028	0.19223	0.230047	0.0377005	-2.12	0.72902	1.03589	0.87217	0.879027	0.15355	-0.186021	0.79472	3.30722	2.26595	2.12263	1.26237	1.08585
	yraA	0.27647	0.29163	0.05295	0.207017	0.133641	-2.27218	1.26357	1.87695	2.03769	1.72607	0.408521	0.787491	0.79987	2.48189	2.97149	2.08442	1.13907	1.05964
	yrzF	1.49082	1.43236	0.58189	1.16836	0.508735	0.224481	2.24504	2.5081	2.5448	2.43265	0.163505	1.28253	1.69338	3.80801	3.86821	3.1232	1.23863	1.64302
	yrzG	1.09749	1.2267	0.41333	0.912507	0.4371	-0.132093	1.91602	2.25946	2.18845	2.12131	0.181297	1.08496	1.40121	3.31886	2.91749	2.54585	1.0114	1.34815
	ytdI	0.6682	1.21751	0.76433	0.883347	0.293358	-0.178948	0.69854	0.80627	0.80545	0.770087	0.0619626	-0.376907	0.88641	1.6681	1.2178	1.25744	0.392349	0.330486
	yuaE	0.65537	0.7979	0.62464	0.692637	0.0924465	-0.529829	1.43557	1.10848	1.20853	1.25086	0.167603	0.32292	1.86799	2.63316	2.69595	2.39903	0.460967	1.26245
	yugJ	0.31355	0.40514	0.32366	0.34745	0.0502161	-1.52512	1.0065	1.22976	1.22541	1.15389	0.127662	0.206506	0.86043	2.64035	1.81968	1.77349	0.890859	0.826588
	yugK	0.27471	0.26623	0.29205	0.277663	0.0131609	-1.84859	0.80464	1.20192	1.07497	1.02718	0.202906	0.0386843	0.72775	1.37873	1.41871	1.17506	0.3879	0.232739
	yugP	0.7478	0.64379	0.26351	0.5517	0.25494	-0.858044	1.31451	1.08324	1.05115	1.14963	0.143686	0.201174	0.76559	2.563	1.8011	1.7099	0.902169	0.773909
	yusX	0.33694	0.287	0.50978	0.377907	0.116904	-1.4039	0.83118	1.03089	0.86181	0.90796	0.107556	-0.139299	0.96396	0.84984	0.51868	0.777493	0.231288	-0.363098
	yusY	0.31842	0.20867	0.49893	0.342007	0.14656	-1.5479	0.83844	1.02826	0.87422	0.91364	0.100863	-0.130302	0.94749	0.92403	0.46773	0.77975	0.270472	-0.358916
	ytcI	0.44447	0.2957	0.42339	0.387853	0.0805001	-1.36642	0.72945	0.95791	0.8551	0.847487	0.11442	-0.238737	0.61056	1.26574	0.84459	0.906963	0.332014	-0.140884
	ytcJ	0.43793	0.26303	0.31989	0.340283	0.0892156	-1.55519	0.6784	0.979	0.80795	0.821783	0.150777	-0.28317	0.51399	1.05272	0.63865	0.73512	0.282024	-0.443948
	yvrD	0.16758	0.19403	0.10087	0.15416	0.048008	-2.6975	0.9079	1.50417	1.44504	1.2857	0.32852	0.362558	0.70428	2.95428	1.79484	1.8178	1.12518	0.862193
	ywnF	2.16112	1.42665	0.50952	1.36576	0.827482	0.449708	1.19714	1.21242	1.23578	1.21511	0.0194603	0.281091	0.81371	3.11903	2.399	2.11058	1.17941	1.07764
	ywrO	0.60272	0.65691	0.52194	0.593857	0.0679201	-0.751813	1.19161	1.61892	1.46077	1.42377	0.216045	0.509713	1.17179	2.34453	1.81108	1.7758	0.587165	0.828469
	yxcE	0.93048	0.99369	0.54545	0.823207	0.242612	-0.280673	1.47401	1.99233	1.9029	1.78975	0.277068	0.839755	0.97437	3.03856	2.42552	2.14615	1.06007	1.10175
	yxcD	0.92145	0.98262	0.5529	0.81899	0.232462	-0.288082	1.42376	2.08662	2.11231	1.87423	0.39033	0.906298	0.91016	3.46575	2.65464	2.34352	1.30589	1.22868
Sigma K	cgeA	0.10102	0.01363	0.01689	0.0438467	0.0495404	-4.51139	0.97374	0.03653	0.03276	0.347677	0.54219	-1.52418	1.26885	0.06954	1.31379	0.88406	0.705753	-0.177784
	cgeB	0.1165	0.02085	0.02272	0.0533567	0.0546917	-4.22819	1.66065	0.0625	0.06352	0.595557	0.922398	-0.747689	1.55755	0.16722	2.14383	1.28953	1.0152	0.366849
	cgeC	0.13804	0.04131	0.07413	0.0844933	0.0491907	-3.56502	1.40126	0.05199	0.03973	0.49766	0.782565	-1.00677	0.95382	0.18784	1.29244	0.811367	0.565911	-0.301574
	cotA	0.349	0.41236	0.18924	0.316867	0.114978	-1.65805	1.05431	0.1252	0.13983	0.43978	0.532249	-1.18515	3.82321	0.07302	1.08927	1.66183	1.93955	0.732776
	cotB	0.45613	0.34152	0.10922	0.30229	0.176751	-1.72599	1.31837	0.06045	0.0626	0.480473	0.725641	-1.05747	1.07084	0.08518	1.35748	0.837833	0.667387	-0.255265
	cotG	0.21532	0.01717	0.02124	0.0845767	0.113245	-3.5636	1.88284	0.00587	0.00945	0.63272	1.08264	-0.660361	1.7147	0.02141	1.62521	1.12044	0.952839	0.164065
	cotS	0.11964	0.08026	0.07996	0.0932867	0.0228231	-3.42219	0.93852	0.19562	0.24028	0.45814	0.41662	-1.12614	1.07041	0.39602	0.9408	0.80241	0.357861	-0.317589
	cotSA	0.13466	0.07612	0.07384	0.0948733	0.0344751	-3.39785	0.91855	0.12382	0.12642	0.389597	0.458089	-1.35995	0.99251	0.25968	0.75668	0.669623	0.374091	-0.578578
	cotV	0.18013	0.03876	0.05112	0.0900033	0.0782963	-3.47388	1.17668	0.01326	0.01646	0.402133	0.670779	-1.31425	1.34982	0.02943	1.24046	0.873237	0.732801	-0.195555
	cotW	0.14988	0.04688	0.04998	0.0822467	0.0585927	-3.6039	1.20555	0.01534	0.01799	0.41296	0.686404	-1.27593	1.17947	0.03673	1.65437	0.956857	0.831479	-0.0636253
	cotX	0.12629	0.03661	0.03375	0.06555	0.0526218	-3.93126	1.60061	0.00701	0.0089	0.53884	0.91952	-0.892071	1.32174	0.01431	1.58015	0.972067	0.839445	-0.0408728
	cotY	0.30824	0.27816	0.08372	0.223373	0.121875	-2.16247	1.5145	0.0059	0.00814	0.509513	0.870345	-0.972808	0.80011	0.00708	1.37812	0.728437	0.688324	-0.457125
	cotZ	0.39038	0.32519	0.08989	0.268487	0.158066	-1.89708	0.81534	0.00817	0.00733	0.276947	0.466262	-1.85232	0.94814	0.01021	0.84453	0.60096	0.514221	-0.734659
	cwlC	0.29743	0.11109	0.37469	0.26107	0.135509	-1.93749	1.46405	1.26414	1.31038	1.34619	0.104655	0.428882	1.24354	0.84664	1.40359	1.16459	0.286746	0.219822
	cwlH	0.33429	0.17455	0.31511	0.27465	0.087218	-1.86433	0.99224	0.4306	0.47879	0.633877	0.311286	-0.657726	0.95809	0.66099	1.07207	0.89705	0.212229	-0.15674
	spoVFA	0.39786	0.16566	0.13104	0.23152	0.145091	-2.11079	1.20399	0.03145	0.03095	0.42213	0.677111	-1.24424	0.92446	0.05962	0.82241	0.602163	0.472619	-0.731773
	spoVFB	0.45287	0.22014	0.14403	0.272347	0.160903	-1.87648	1.17972	0.05138	0.05473	0.42861	0.650482	-1.22226	1.00616	0.11244	1.13789	0.752163	0.557918	-0.410882
	spsA	0.12841	0.04629	0.07378	0.0828267	0.0418008	-3.59376	0.7876	0.15784	0.16705	0.37083	0.360963	-1.43117	0.73593	0.24799	0.71225	0.56539	0.275131	-0.822682
	spsB	0.12151	0.03647	0.05788	0.0719533	0.0442323	-3.79679	0.80989	0.07581	0.10141	0.329037	0.416628	-1.60368	0.81826	0.1105	0.70871	0.545823	0.380959	-0.873494
	spsC	0.12312	0.05581	0.07565	0.08486	0.0345872	-3.55877	0.78106	0.22165	0.19156	0.39809	0.332003	-1.32883	0.72859	0.29039	0.6252	0.54806	0.229058	-0.867594
	spsD	0.14636	0.05669	0.09059	0.09788	0.0452773	-3.35284	0.83034	0.20821	0.20564	0.41473	0.359931	-1.26976	0.69472	0.21671	0.57287	0.494767	0.248392	-1.01518
	spsE	0.15226	0.05764	0.07533	0.0950767	0.0503059	-3.39476	0.74553	0.14889	0.12049	0.338303	0.352954	-1.56361	0.81243	0.17575	0.59227	0.526817	0.323347	-0.924627
	spsF	0.14881	0.04532	0.07279	0.0889733	0.0536094	-3.49048	0.71511	0.14998	0.15115	0.338747	0.325941	-1.56172	0.8298	0.16666	0.52902	0.508493	0.332046	-0.975699
	spsG	0.13213	0.06863	0.11456	0.105107	0.0327885	-3.25007	0.6465	0.3284	0.27016	0.41502	0.202572	-1.26875	0.72876	0.44754	0.59158	0.589293	0.140624	-0.762942
	spsI	0.19791	0.0917	0.1421	0.143903	0.053128	-2.79683	0.69466	0.36214	0.33757	0.46479	0.199452	-1.10535	0.82283	0.42134	0.59081	0.61166	0.201555	-0.709198
	spsJ	0.27774	0.10545	0.17043	0.18454	0.0870074	-2.43799	0.62355	0.23292	0.22255	0.359673	0.228583	-1.47524	0.66383	0.2625	0.44263	0.45632	0.201015	-1.13188
	spsK	0.36378	0.14571	0.22312	0.244203	0.110553	-2.03385	0.60686	0.27112	0.2628	0.38026	0.196285	-1.39494	0.62412	0.33502	0.4856	0.48158	0.144592	-1.05415
	sspG	0.17539	0.01471	0.02298	0.0710267	0.0904758	-3.8155	1.12646	0.08825	0.08606	0.43359	0.600044	-1.2056	1.1384	0.25932	1.1087	0.835473	0.499184	-0.259334
	yabG	0.26059	0.16963	0.11807	0.182763	0.072162	-2.45195	0.62774	0.11099	0.10817	0.2823	0.299163	-1.8247	0.47697	0.08852	0.3699	0.311797	0.200637	-1.68132
	yeeK	0.38682	0.50414	0.08531	0.325423	0.21606	-1.61961	0.57401	0.06101	0.05527	0.230097	0.297852	-2.11969	0.34467	0.19924	0.49971	0.347873	0.150261	-1.52337
	yfnD	0.20588	0.11998	0.16656	0.16414	0.0430011	-2.607	1.22469	0.47485	0.47611	0.725217	0.432557	-0.463516	0.79487	0.62949	0.92578	0.78338	0.148479	-0.352216
	yfnE	0.19495	0.08987	0.17152	0.152113	0.0551626	-2.71678	1.19491	0.43319	0.4067	0.678267	0.447622	-0.560076	0.75547	0.61812	0.83606	0.73655	0.110195	-0.441145
	yfnF	0.07519	0.02387	0.06039	0.05315	0.0264149	-4.23379	0.77097	0.25157	0.20332	0.40862	0.31473	-1.29117	0.5562	0.40922	0.56037	0.508597	0.086088	-0.975406
	yfnG	0.06427	0.01773	0.0488	0.0436	0.0237017	-4.51953	0.65404	0.32083	0.30456	0.426477	0.197243	-1.22946	0.53009	0.42373	0.49138	0.481733	0.0538322	-1.05369
	yfnH	0.06663	0.0123	0.04179	0.04024	0.0271981	-4.63523	0.51009	0.41959	0.39241	0.440697	0.0616138	-1.18214	0.58184	0.52894	0.59452	0.568433	0.0347849	-0.814937
	yhcO	0.21958	0.09558	0.14101	0.152057	0.0627337	-2.71732	1.41198	0.03925	0.034	0.495077	0.794066	-1.01428	0.58179	0.21881	1.53804	0.779547	0.681486	-0.359293
	yjcB	0.50744	0.25029	0.15941	0.305713	0.180513	-1.70975	0.76326	0.06932	0.5108	0.447793	0.351234	-1.1591	0.77991	0.25206	0.85539	0.62912	0.328717	-0.668593
	yjcC	0.23092	0.06835	0.07817	0.125813	0.0911574	-2.99064	0.98028	0.01203	0.01545	0.33592	0.558035	-1.57381	0.69762	0.01049	0.94777	0.55196	0.485321	-0.857364
	ykvP	0.16096	0.09623	0.24613	0.167773	0.0751819	-2.57541	1.22605	0.80032	0.76078	0.92905	0.257968	-0.106172	1.21435	0.81406	1.47493	1.16778	0.332887	0.223769
	ykzI	0.22311	0.178	0.26115	0.220753	0.0416251	-2.17949	1.40072	0.38847	0.3779	0.722363	0.587498	-0.469203	0.86755	0.25287	1.56213	0.894183	0.655036	-0.161357
	ylbD	0.39872	0.32603	0.16951	0.298087	0.117132	-1.7462	0.89733	0.30815	0.29417	0.499883	0.34427	-1.00034	0.91786	0.23701	0.57981	0.578227	0.340428	-0.790293
	ylbE	0.39211	0.34712	0.14025	0.29316	0.134321	-1.77024	0.78609	0.24093	0.22641	0.41781	0.319022	-1.25908	0.80054	0.19714	0.47762	0.491767	0.301949	-1.02395
	ymaG	0.41305	0.25098	0.21242	0.29215	0.106463	-1.77522	1.2615	0.2989	0.14657	0.56899	0.604548	-0.813525	1.25187	0.41322	1.05744	0.90751	0.438968	-0.140015
	yodH	0.24882	0.19665	0.19851	0.21466	0.029598	-2.21987	1.28563	0.25942	0.23951	0.594853	0.598313	-0.749394	1.82719	0.26379	1.74271	1.2779	0.879257	0.353771
	yodI	0.10024	0.05988	0.11871	0.0929433	0.0300861	-3.4275	0.9749	0.41577	0.37724	0.589303	0.334492	-0.762918	0.9879	0.75731	1.00999	0.9184	0.139945	-0.122805
	yodU	0.15091	0.04443	0.08075	0.09203	0.0541288	-3.44175	6.65417	2.73876	2.92211	4.10501	2.20954	2.03739	7.97378	3.24765	9.10968	6.77704	3.10886	2.76065
	yojC	0.17973	0.29967	0.09714	0.19218	0.101837	-2.37947	0.66199	0.3294	0.36848	0.45329	0.181793	-1.14149	0.78757	0.2426	0.89365	0.641273	0.349312	-0.640989
	ypzD	0.15405	0.02769	0.0663	0.08268	0.0647529	-3.59632	1.81281	0.249	0.52701	0.86294	0.834273	-0.212668	1.49648	0.45706	2.57682	1.51012	1.05995	0.594663
	ytaA	0.13303	0.05447	0.04543	0.0776433	0.0481788	-3.68699	1.21183	0.0369	0.04651	0.431747	0.675589	-1.21174	1.43793	0.09639	1.40831	0.980877	0.766131	-0.0278563
	ytcA	0.21872	0.10666	0.0504	0.12526	0.0856877	-2.997	1.2079	0.02549	0.02215	0.418513	0.683631	-1.25665	1.13549	0.06247	0.87625	0.691403	0.559883	-0.532401
	ytcB	0.22823	0.14916	0.07308	0.150157	0.0775798	-2.73546	0.86743	0.10309	0.07174	0.34742	0.450615	-1.52525	1.1301	0.15921	0.89685	0.72872	0.506811	-0.456564
	ytcC	0.2764	0.14459	0.05105	0.157347	0.113215	-2.66798	1.68055	0.01991	0.02152	0.573993	0.958307	-0.800894	1.48489	0.02604	1.68614	1.06569	0.905969	0.0917878
	ytxO	0.18243	0.10616	0.07622	0.121603	0.0547632	-3.03975	1.12143	0.20087	0.1895	0.503933	0.534798	-0.988695	1.10415	0.32534	1.07536	0.83495	0.44157	-0.260238
	yurS	0.14441	0.01447	0.03097	0.0632833	0.0707405	-3.98203	0.91495	0.14131	0.14105	0.399103	0.446736	-1.32517	0.95582	0.36262	0.9784	0.765613	0.349185	-0.385312
	yvdO	0.31818	0.19667	0.2915	0.268783	0.0638608	-1.89548	1.08764	0.39263	0.42785	0.63604	0.391493	-0.652811	1.13841	0.71732	1.27586	1.04386	0.291026	0.0619328
	ywrK	0.14208	0.08766	0.12184	0.117193	0.027506	-3.09304	1.07818	0.39265	0.42844	0.63309	0.385874	-0.659517	1.32979	0.76853	1.25809	1.1188	0.305457	0.161956
	yxeE	0.34956	0.31789	0.07735	0.248267	0.148863	-2.01004	0.86183	0.0178	0.02454	0.30139	0.485367	-1.7303	0.909	0.02799	1.07003	0.669007	0.560945	-0.579908
His-biosynthesis	hisA	0.11678	0.06999	0.24684	0.144537	0.0916341	-2.79049	0.24894	0.35292	0.33274	0.311533	0.0551385	-1.68254	0.84014	0.52453	0.36353	0.576067	0.242449	-0.795692
	hisB	0.14476	0.09127	0.29588	0.177303	0.106116	-2.49571	0.27125	0.34779	0.353	0.324013	0.0457686	-1.62587	1.08749	0.58117	0.39169	0.686783	0.359722	-0.542073
	hisD	0.10879	0.07438	0.24124	0.14147	0.0880997	-2.82143	0.25354	0.32661	0.30668	0.29561	0.0377719	-1.75823	1.11905	0.53331	0.35577	0.669377	0.399418	-0.57911
	hisF	0.14442	0.10855	0.27626	0.17641	0.088313	-2.503	0.28552	0.39653	0.41729	0.366447	0.0708491	-1.44832	0.75848	0.55923	0.39353	0.570413	0.182732	-0.80992
	hisG	0.0983	0.05924	0.19605	0.117863	0.0704719	-3.08481	0.19658	0.29045	0.25218	0.246403	0.0472009	-2.02091	0.95662	0.60311	0.34869	0.63614	0.305308	-0.652584
	hisH	0.12353	0.06296	0.25663	0.147707	0.0990727	-2.75919	0.24535	0.32098	0.28409	0.283473	0.0378188	-1.81872	0.98047	0.54624	0.37264	0.633117	0.313089	-0.659457
	hisI	0.17722	0.17654	0.31346	0.222407	0.0788552	-2.16873	0.3095	0.47565	0.46972	0.41829	0.0942615	-1.25742	0.72891	0.628	0.47302	0.609977	0.128894	-0.713174
	hisZ	0.10944	0.04983	0.21632	0.125197	0.084356	-2.99773	0.1978	0.35805	0.30258	0.286143	0.0813796	-1.80519	1.75292	0.72843	0.34355	0.941633	0.728473	-0.0867627
Sigma L	acoA	0.02554	0.26182	0.42041	0.235923	0.198705	-2.08361	0.44579	0.0738	0.09053	0.203373	0.210106	-2.2978	0.37063	0.13528	0.61985	0.375253	0.242318	-1.41406
	acoC	0.15147	0.27179	0.44999	0.291083	0.150192	-1.7805	0.65838	0.43326	0.37206	0.4879	0.150778	-1.03534	0.67274	0.4102	0.48257	0.521837	0.135603	-0.93833
	acoL	0.1728	0.28437	0.4589	0.305357	0.1442	-1.71143	0.66858	0.45566	0.36162	0.495287	0.15727	-1.01366	0.63369	0.4053	0.43543	0.491473	0.124081	-1.02481
	bcd	0.29159	0.2723	0.35828	0.30739	0.0451151	-1.70186	0.88759	1.16916	0.99952	1.01876	0.141767	0.0268095	0.53908	0.89421	0.45608	0.62979	0.232725	-0.667057
	bkdAA	0.17696	0.15881	0.28105	0.205607	0.0659631	-2.28204	0.77408	0.9661	0.77704	0.839073	0.110018	-0.253131	0.6952	0.83514	0.47041	0.666917	0.184003	-0.584422
	bkdAB	0.20339	0.18132	0.2954	0.226703	0.0605078	-2.14112	0.82325	1.00903	1.01029	0.947523	0.107626	-0.0777666	0.7136	0.9285	0.54947	0.730523	0.190081	-0.452998
	bkdB	0.25465	0.28625	0.29832	0.27974	0.0225511	-1.83784	0.92463	1.15197	1.01515	1.03058	0.114453	0.0434612	0.71572	1.24698	0.79895	0.92055	0.285743	-0.119432
	bkdR	0.18734	0.11476	0.27468	0.19226	0.0800734	-2.37887	0.82138	1.03059	1.02438	0.958783	0.119035	-0.0607233	0.77159	0.70527	0.29081	0.589223	0.260552	-0.763114
	buk	0.21837	0.20551	0.40542	0.276433	0.111891	-1.855	0.60062	0.88331	0.69662	0.72685	0.143749	-0.46027	0.95083	0.60341	0.29484	0.61636	0.328187	-0.698155
	lpdV	0.17787	0.20621	0.31886	0.234313	0.0745781	-2.09349	0.62684	0.90963	0.68992	0.74213	0.148449	-0.430256	0.74004	0.71085	0.42892	0.626603	0.17182	-0.674376
AhrC	argC	0.43686	0.43218	0.9499	0.606313	0.297564	-0.721865	0.24217	0.15808	0.16842	0.189557	0.0458569	-2.3993	1.66178	1.2116	0.48485	1.11941	0.593856	0.162739
	argJ	0.36346	0.27098	0.73912	0.457853	0.247934	-1.12704	0.18959	0.15286	0.16577	0.169407	0.0186331	-2.56144	0.94156	1.06608	0.38427	0.797303	0.363075	-0.326799
	argB	0.33554	0.2312	0.76717	0.444637	0.284152	-1.1693	0.15013	0.13831	0.13802	0.142153	0.00690952	-2.81448	0.81265	0.85399	0.37996	0.6822	0.262562	-0.551733
	argD	0.42423	0.40793	0.97684	0.603	0.323858	-0.72977	0.14508	0.12161	0.10831	0.125	0.0186179	-3	0.61304	0.68667	0.39426	0.564657	0.152091	-0.824554
	carA	0.60315	0.61564	1.18714	0.801977	0.33362	-0.318368	0.1745	0.15226	0.1516	0.159453	0.013035	-2.64879	0.5416	0.75045	0.43615	0.576067	0.15996	-0.795692
	carB	0.75954	0.74723	1.16147	0.889413	0.235688	-0.169074	0.19122	0.19748	0.19956	0.196087	0.00434108	-2.35044	0.42968	0.6951	0.40481	0.509863	0.160901	-0.971818
	argF	0.93401	0.76635	0.92502	0.875127	0.0943105	-0.192436	0.21704	0.29574	0.31611	0.276297	0.0523187	-1.85571	0.3198	0.7953	0.46135	0.525483	0.244151	-0.928283
	argH	0.63733	0.65978	1.19132	0.829477	0.313566	-0.269727	0.38844	0.22841	0.29209	0.30298	0.0805689	-1.72271	0.77579	1.09613	0.56948	0.8138	0.265375	-0.297254
IolR	iolD	0.23939	0.174	0.62003	0.344473	0.240868	-1.53754	0.21985	0.34414	0.34847	0.304153	0.0730409	-1.71713	0.87954	0.63079	0.30768	0.606003	0.286735	-0.722602
	iolE	0.2983	0.29155	0.68693	0.425593	0.226349	-1.23245	0.18242	0.3331	0.44681	0.320777	0.132625	-1.64036	0.91477	0.58744	0.34076	0.614323	0.287948	-0.70293
OhrR	ohrA	0.60251	0.55972	0.82231	0.661513	0.140888	-0.596158	0.20234	0.28796	0.30151	0.263937	0.0537728	-1.92174	0.30819	0.36778	0.29106	0.322343	0.0402707	-1.63333
Others	yhzA	79.8313	82.6558	59.5448	74.0106	12.6071	6.20966	1.37965	2.10548	2.24222	1.90912	0.463601	0.932905	1.16841	2.12186	1.67135	1.65387	0.476965	0.725849
	yezD	81.8022	77.6528	55.0542	71.5031	14.3955	6.15993	0.15638	0.46456	0.51408	0.37834	0.193811	-1.40224	0.36857	2.15993	1.08144	1.20331	0.901877	0.267012
	ygaN	59.5196	80.4075	43.4533	61.1268	18.5294	5.93373	0.96591	1.1777	1.16243	1.10201	0.118116	0.140142	0.76235	1.11629	0.94516	0.941267	0.177002	-0.0873246
	senS	41.9424	40.8265	33.6466	38.8052	4.50216	5.27818	0.87501	1.21379	1.42791	1.17224	0.278782	0.229264	0.78832	1.43495	0.94094	1.05474	0.338001	0.0768829
	ywcI	15.8576	58.0907	15.0711	29.6731	24.6135	4.89109	1.08386	0.39213	0.3545	0.610163	0.410665	-0.712733	1.27227	0.72817	0.83724	0.945893	0.287863	-0.0802506
	ybfI	25.9904	38.3617	18.6737	27.6753	9.95156	4.79053	2.20573	3.57489	3.39689	3.05917	0.74444	1.61314	2.27351	3.76906	2.60005	2.88087	0.786329	1.52651
	yfmH	10.6096	36.4638	7.51209	18.1952	15.8968	4.18548	1.79974	1.18418	1.48395	1.48929	0.307815	0.574625	2.74613	1.81256	3.32552	2.62807	0.763358	1.394
	ybfH	14.3217	18.986	10.9829	14.7635	4.01984	3.88397	1.6849	2.84525	2.72951	2.41989	0.639142	1.27494	1.84524	2.85073	1.80071	2.16556	0.593792	1.11474
	levD	9.53168	11.659	19.7607	13.6505	5.39749	3.77088	0.52381	1.13099	1.148	0.934267	0.355568	-0.0980937	1.49628	1.6784	0.67592	1.28353	0.534029	0.360121
	levE	10.013	12.0267	17.2901	13.1099	3.75751	3.71259	0.53868	1.16384	1.05656	0.919693	0.334299	-0.120775	1.22844	1.497	0.61298	1.11281	0.453212	0.154203
	ykvI	18.4712	13.1605	7.62372	13.0852	5.42415	3.70986	1.2338	0.78971	0.66073	0.894747	0.300627	-0.160449	1.19804	0.52287	1.49438	1.07176	0.497913	0.0999864
	yqhV	15.6053	15.1282	6.89426	12.5426	4.8974	3.64876	1.14314	0.28808	0.24716	0.55946	0.505896	-0.837893	0.45604	0.33537	0.49576	0.429057	0.0835303	-1.22076
	sacT	10.8652	20.1059	6.59178	12.521	6.90756	3.64627	1.37437	0.65435	0.66322	0.897313	0.413167	-0.156316	0.8802	1.01655	0.86815	0.921633	0.0824208	-0.117735
	yjnA	12.0993	16.7886	7.38091	12.0896	4.70387	3.5957	0.39485	0.70263	0.73166	0.609713	0.186642	-0.713797	0.4809	1.34108	0.84572	0.889233	0.431738	-0.169366
	ywhE	7.80651	18.9287	8.65505	11.7967	6.19098	3.56032	1.0395	0.28293	0.31483	0.545753	0.427895	-0.873679	1.33441	0.157	0.98554	0.82565	0.60477	-0.276398
	rapH	8.2374	14.8787	11.5175	11.5445	3.32072	3.52914	2.4561	1.40441	1.40139	1.75397	0.608067	0.810621	4.21719	1.31191	3.35077	2.95996	1.49155	1.56558
	ytvI	10.3829	13.384	7.96951	10.5788	2.71257	3.40311	0.74989	0.50471	0.54634	0.600313	0.131199	-0.736212	0.70234	0.79449	0.80791	0.768247	0.0574699	-0.380358
	levG	9.43077	8.10378	13.6711	10.4019	2.90794	3.37877	0.50648	1.01557	0.8266	0.782883	0.257345	-0.353131	1.03251	1.29298	0.54057	0.955353	0.382093	-0.0658937
	ywkC	8.98436	13.9774	6.94144	9.96774	3.6196	3.31727	1.04264	1.00061	1.03766	1.02697	0.0229638	0.038394	1.20794	1.17513	1.24031	1.20779	0.0325902	0.272374
	yoaQ	11.9916	11.3816	5.1767	9.51664	3.77085	3.25045	1.18034	0.54102	0.51006	0.743807	0.378366	-0.427	0.91428	0.84135	1.7868	1.18081	0.526068	0.239777
	levF	7.59944	6.6521	12.6202	8.95725	3.20739	3.16306	0.49085	1.01114	0.78455	0.76218	0.260865	-0.391796	1.08624	1.25244	0.51846	0.95238	0.384864	-0.0703908
	yfmG	5.66999	12.5081	7.41401	8.53071	3.55322	3.09267	0.85805	1.11592	1.12452	1.03283	0.151425	0.0466028	3.69247	1.24111	0.98722	1.9736	1.49399	0.98083
	tetL	8.0339	9.74963	5.51073	7.76475	2.13223	2.95694	0.8401	1.1368	1.13088	1.03593	0.169617	0.0509219	0.61891	1.15524	0.87201	0.882053	0.268306	-0.181062
	ynzB	10.2909	8.31382	4.5859	7.7302	2.89692	2.95051	1.26407	0.7752	0.68402	0.907763	0.31192	-0.139612	1.23219	0.92421	1.24104	1.13248	0.180421	0.320781
	luxS	9.59307	9.60343	3.86893	7.68848	3.30783	2.9427	1.07461	1.34462	1.58476	1.33466	0.255221	0.416476	0.84452	2.91097	2.31154	2.02234	1.06315	1.01603
	rapA	7.14235	9.00804	5.60053	7.25031	1.70632	2.85804	2.17966	1.79646	1.80613	1.92742	0.218503	0.946668	1.65918	1.56467	1.74549	1.65645	0.090441	0.728092
	yhjR	3.62956	16.5301	1.38106	7.18024	8.1749	2.84403	0.86078	0.05192	0.04339	0.318697	0.469477	-1.64974	1.1032	0.06741	1.14494	0.77185	0.61042	0.198536
	yufS	7.82316	8.48936	4.78616	7.03289	1.97403	2.81412	1.22955	0.55971	0.44225	0.743837	0.42472	-0.426942	1.11013	0.6231	1.09201	0.941747	0.276105	-0.0865891
	katX	7.70096	6.07798	7.20198	6.99364	0.831306	2.80604	0.76035	0.38603	0.30907	0.48515	0.241417	-1.0435	1.67347	0.28684	0.97334	0.977883	0.693326	-0.0322657
	yppD	6.84891	8.65392	5.33275	6.94519	1.66268	2.79601	1.39368	1.01949	0.8704	1.09452	0.269589	0.130303	1.24276	0.99764	1.0324	1.09093	0.132629	0.125563
	kbl	6.20105	6.50322	5.90399	6.20275	0.299619	2.63291	0.80617	0.81704	0.64648	0.756563	0.0954898	-0.402467	0.3835	1.18165	0.41013	0.658427	0.45332	-0.602905
	yqeW	7.31642	7.44679	2.83755	5.86692	2.62432	2.5526	1.35076	0.94677	0.97047	1.08933	0.226712	0.123445	0.63109	0.92231	0.99861	0.85067	0.193951	-0.753523
	yfmA	5.07971	7.04921	4.90659	5.6785	1.19022	2.50551	1.36401	0.94414	1.01348	1.10721	0.225082	0.146929	1.74859	1.17168	2.3324	1.75089	0.580363	0.808088
	sacC	6.16795	4.84525	5.81177	5.60832	0.684417	2.48757	0.65804	1.06069	1.0174	0.912043	0.221036	-0.132826	0.92497	1.37134	1.04085	1.11239	0.231624	0.153658
	yncM	4.58641	8.18944	3.55193	5.44259	2.43442	2.44429	2.55595	2.91926	2.99399	2.82307	0.234328	1.49726	2.30329	2.62044	2.92995	2.61789	0.313338	0.4564
	yitJ	5.23405	3.92827	6.68412	5.28215	1.37855	2.40112	0.9369	1.40792	1.28236	1.20906	0.243915	0.273886	2.28626	1.0859	0.69724	1.35647	0.828342	-0.896075
	ppsA	3.26537	6.2398	5.97078	5.15865	1.64514	2.36699	1.24259	1.59579	1.5141	1.45083	0.184906	0.536875	2.43671	1.46735	1.1643	1.68945	0.664646	0.756557
	ppsE	3.47328	6.6165	5.32598	5.13859	1.57997	2.36137	0.91647	0.97901	1.03151	0.975663	0.057593	-0.0355447	1.69886	1.10183	1.11446	1.30505	0.341108	0.384105
	ylaM	6.99834	4.37494	3.96513	5.1128	1.64573	2.35411	1.62018	0.7461	0.66401	1.0101	0.52994	0.0144934	1.56567	0.72984	1.06404	1.11985	0.420701	0.163306
	yydF	3.28929	8.35568	3.5951	5.08002	2.84092	2.34484	0.63782	0.63409	0.78005	0.683987	0.0832142	-0.54796	1.28703	0.78551	1.26906	1.11387	0.284507	0.155577
	pel	7.21171	5.35009	2.39779	4.98653	2.42747	2.31804	2.92539	1.34159	1.30218	1.85639	0.925994	0.892497	1.6996	2.18261	2.56396	2.14872	0.433175	1.10348
	yjdB	3.83651	6.67323	4.26043	4.92339	1.53016	2.29965	0.93892	1.06551	0.95062	0.985017	0.0699543	-0.02178	1.78644	1.15065	1.37686	1.43798	0.322272	0.524047
	yutG	5.00541	7.0989	2.33847	4.81426	2.38596	2.26731	2.07234	0.14942	0.14612	0.789293	1.11115	-0.341367	1.54796	0.1359	1.17071	0.951523	0.731102	-0.0716891
	yetJ	4.74389	5.52601	4.05818	4.77603	0.734443	2.25581	0.85747	1.15773	1.13969	1.05163	0.168389	0.0726272	1.08118	1.35916	1.09576	1.1787	0.156453	0.237197
	yhcL	7.00398	5.24253	1.99406	4.74686	2.54147	2.24697	0.60448	0.92334	0.79224	0.773353	0.160267	-0.3708	0.31152	1.13076	0.94426	0.795513	0.429398	-0.330042
	yvqJ	3.47808	6.75388	3.91774	4.71657	1.77801	2.23774	1.31271	1.64723	1.51542	1.49179	0.168508	0.577041	2.41276	1.36259	1.38693	1.72076	0.599413	0.783046
	tdh	5.14838	5.61608	3.20646	4.65697	1.27776	2.21939	0.56309	0.63104	0.57884	0.59099	0.0355671	-0.758794	0.21427	1.31629	0.46795	0.66617	0.577131	-0.586038
	pstS	5.44877	3.90748	4.47142	4.60922	0.779831	2.20452	3.36348	0.54058	0.55058	1.48488	1.62692	0.570346	2.6177	0.78428	2.39961	1.93386	1.00152	0.951486
	ytoI	5.091	4.6293	3.86213	4.52748	0.620731	2.17871	1.01035	1.11479	1.10302	1.07605	0.0572043	0.10575	0.93149	0.83852	0.69799	0.822667	0.117554	-0.28162
	yqfZ	4.93534	4.73825	3.62973	4.43444	0.703832	2.14875	1.31879	1.06819	1.25561	1.2142	0.130332	0.280002	1.71486	1.11609	1.22667	1.35254	0.318612	0.435671
	yqxI	3.61988	7.14206	2.52429	4.42874	2.41281	2.1469	0.77295	0.64109	0.66437	0.692803	0.0703783	-0.529482	0.93813	0.74027	0.9143	0.864233	0.108015	-0.210507
	yneE	4.16107	5.50407	3.49861	4.38792	1.02179	2.13354	1.10063	1.21283	1.21515	1.1762	0.0654587	0.234137	1.06485	1.31131	1.05768	1.14461	0.144408	0.19486
	rapF	4.43323	4.3432	4.11454	4.29699	0.164293	2.10333	1.6383	1.13858	1.38141	1.3861	0.249893	0.471028	1.77292	1.23417	1.21792	1.40834	0.315843	0.493992
	ybfG	3.21693	4.82116	4.5242	4.18743	0.853492	2.06607	4.40364	3.3742	4.01952	3.93245	0.520214	1.97543	4.80202	2.70119	4.70708	4.0701	1.18646	2.02506
	yweA	3.77243	5.85737	2.90008	4.17663	1.51951	2.06234	1.6739	2.12272	2.86787	2.2215	0.603083	1.15153	1.74407	2.77963	2.06774	2.19715	0.529769	1.13563
	nprE	3.54725	4.36309	4.61927	4.17654	0.559829	2.06231	0.72212	1.12229	1.10462	0.98301	0.22611	-0.024722	1.19275	1.42241	1.12835	1.24784	0.154576	0.319429
	ppsB	2.97725	4.43775	5.0034	4.13947	1.04549	2.04944	0.99877	1.22006	1.08988	1.1029	0.111218	0.141306	2.27798	1.22257	0.91547	1.47201	0.714683	0.557784
	yhzC	3.41368	5.61883	3.37248	4.135	1.2852	2.04789	3.15263	3.58321	4.35803	3.69796	0.610837	1.88673	6.73982	2.27462	4.10649	4.37364	2.24456	2.12884
	metE	3.94004	3.47341	4.88913	4.10086	0.721431	2.03593	0.87416	1.06095	0.90976	0.94829	0.0991768	-0.0765998	1.60417	0.75056	0.55458	0.96977	0.558077	-0.0442855
	yrpD	2.6825	4.97472	4.18832	3.94851	1.16477	1.98131	0.74952	1.01853	1.02982	0.932623	0.158673	-0.100634	3.0787	1.78841	1.85248	2.23986	0.72716	1.16341
	yqgW	3.90531	5.36633	2.52099	3.93088	1.42284	1.97485	2.09424	1.66409	1.36861	1.70898	0.364892	0.773136	1.96674	1.74709	2.93424	2.21602	0.631615	1.14797
	yrbD	4.85732	4.28757	2.64268	3.92919	1.14999	1.97423	1.42861	0.58419	0.56656	0.859787	0.492694	-0.217949	1.14271	0.60609	1.2588	1.00253	0.348202	0.00365021
	ydhU	2.3604	7.72053	1.58871	3.88988	3.3398	1.95973	1.41074	0.11053	0.14174	0.554337	0.741831	-0.851166	1.24916	0.09304	1.26942	0.87054	0.673411	-0.200018
	asnO	3.00422	7.54908	1.11335	3.88888	3.30781	1.95936	0.6385	0.03189	0.03299	0.23446	0.349909	-2.09259	1.68993	0.02736	0.84566	0.854317	0.831319	-0.227157
	cspD	3.48423	4.10051	3.89856	3.82777	0.31418	1.9365	5.19476	4.9589	4.9791	5.04425	0.130733	2.33464	4.91726	3.96012	3.56347	4.14695	0.695964	2.05205
	ykrT	3.51984	3.08047	4.70733	3.76921	0.841611	1.91426	0.90109	1.4062	1.04937	1.11889	0.259631	0.162064	1.87783	1.17277	0.63063	1.22708	0.625371	0.295225
	yqxJ	3.25684	5.79884	2.24531	3.767	1.83087	1.91341	1.00842	0.68218	0.80132	0.83064	0.165084	-0.267705	1.00872	0.941	1.03292	0.994213	0.0476461	-0.00837264
	ywlB	4.24953	4.26176	2.71683	3.74271	0.888456	1.90408	1.03842	0.6488	0.7136	0.800273	0.208771	-0.321435	0.73728	0.47562	0.871	0.694633	0.20111	-0.525676
	yndN	3.5579	4.08702	3.50448	3.71647	0.322018	1.89393	1.8385	1.59749	1.53083	1.65561	0.161859	0.72736	2.24705	1.85949	2.36133	2.15596	0.263029	1.10833
	ywcE	3.86291	4.55372	2.70406	3.7069	0.934647	1.89021	1.51975	1.53316	1.42852	1.49381	0.056939	0.578997	1.11579	2.08873	1.27083	1.49178	0.522751	0.577038
	yukE	3.67228	4.51398	2.91456	3.70027	0.800077	1.88763	1.80926	1.63815	2.08326	1.84356	0.224528	0.882492	2.88322	2.36098	2.60575	2.61665	0.261291	1.38772
	yhjM	4.31548	3.88058	2.89908	3.69838	0.725565	1.88689	1.2181	1.29243	1.3274	1.27931	0.0558187	0.355366	1.80602	1.82751	2.27519	1.96957	0.26489	0.977883
	oppA	3.40499	3.26879	4.35635	3.67671	0.592512	1.87842	0.7828	1.09597	1.21811	1.03229	0.224532	0.045853	0.60894	1.15373	0.59007	0.784247	0.320121	-0.350621
	dhaS	3.19204	4.78951	2.93309	3.63821	1.00542	1.86323	1.21436	0.95824	0.84885	1.00715	0.187599	0.0102786	1.41939	0.965	1.3899	1.2581	0.254257	0.331243
	yvmC	4.9185	1.46072	4.28347	3.55423	1.84063	1.82954	0.7521	1.45551	1.40523	1.20428	0.392406	0.268171	0.81005	1.3289	0.72789	0.955613	0.325875	-0.0655011
	clpE	3.94248	4.71171	1.9393	3.53116	1.43124	1.82014	2.1608	1.92628	1.83035	1.97248	0.17	0.980008	0.92453	2.50191	1.90797	1.77814	0.796665	0.830366
	ytzE	4.34655	3.77842	2.39568	3.50688	1.00338	1.81019	2.903	1.66293	2.16164	2.24252	0.623979	1.16512	3.51238	2.42836	3.54344	3.16139	0.635015	1.66056
	yugT	5.34012	3.25768	1.80729	3.46836	1.77581	1.79426	1.14482	0.43632	0.42818	0.669773	0.411423	-0.578255	0.6908	0.46511	1.00406	0.71999	0.270658	-0.473951
	yxkC	2.64314	1.38318	6.11821	3.38151	2.45235	1.75767	2.42758	8.53458	9.58963	6.8506	3.8666	2.77623	1.90829	8.77613	3.62219	4.76887	3.57463	2.25365
	yxjJ	3.30996	1.75441	5.04404	3.36947	1.64562	1.75252	3.51628	4.75494	5.9181	4.72977	1.20111	2.24177	2.27654	24.5742	5.90531	10.9187	11.9644	3.44873
	ppsD	2.38575	3.72466	3.96177	3.35739	0.849778	1.74734	0.9052	0.97864	0.89663	0.926823	0.0450787	-0.109634	1.47694	1.05926	0.99018	1.17546	0.263364	0.233225
	yuaF	1.79239	4.37211	3.79509	3.31986	1.35393	1.73112	1.99212	1.14608	1.12598	1.42139	0.494366	0.507306	4.93656	0.82445	0.93351	2.23151	2.34328	1.15802
	ykrS	3.08537	3.16381	3.6576	3.30226	0.310223	1.72345	0.73242	1.15856	1.09764	0.996207	0.230468	-0.00548303	0.98171	1.21853	0.73559	0.97861	0.241485	-0.0311941
	yobB	3.20797	4.74859	1.93775	3.2981	1.40759	1.72164	0.82325	0.68884	0.67081	0.727633	0.0832957	-0.458716	0.97201	0.80928	0.92837	0.90322	0.0842298	-0.146851
	yozM	2.65206	4.22941	2.95247	3.27798	0.837542	1.71281	0.73389	0.77534	0.96369	0.824307	0.122476	-0.278747	0.925	0.95926	0.97873	0.95433	0.0272021	-0.0674399
	proJ	4.27673	2.86933	2.57285	3.23964	0.910301	1.69583	1.01126	0.43259	0.42852	0.624123	0.335276	-0.680097	1.43962	0.44049	0.80863	0.896247	0.505295	-0.158032
	rapK	2.58789	3.59944	3.48148	3.22294	0.55312	1.68838	1.91792	2.79055	2.93877	2.54908	0.551602	1.34998	4.61862	1.9947	2.16776	2.92703	1.46752	1.54944
	appF	3.11388	2.57122	3.87618	3.18709	0.655553	1.67224	0.89664	1.19213	1.07483	1.05453	0.148787	0.0766047	5.05611	0.84193	0.8925	2.26351	2.41859	1.17856
	yesJ	4.99548	2.39769	2.1231	3.17209	1.58506	1.66543	0.90135	0.46443	0.42857	0.598117	0.263219	-0.741501	0.7262	0.67543	0.72159	0.70774	0.0280761	-0.498709
	yviE	2.86165	1.39892	5.11583	3.12547	1.87245	1.64407	2.72864	4.62925	4.3285	3.89546	1.02163	1.96179	1.53572	8.33042	2.65636	4.17417	3.64277	2.06149
	ypzC	3.4414	3.21185	2.66295	3.1054	0.399994	1.63478	1.23236	0.90395	0.9586	1.03164	0.175966	0.044935	1.35645	1.32702	2.46225	1.71524	0.647097	0.77841
	yetK	2.9623	3.23116	2.97951	3.05766	0.150504	1.61243	0.84199	1.27802	1.21133	1.11045	0.234869	0.15114	1.01056	1.29543	0.95888	1.08829	0.18124	0.122063
	yrdA	3.25968	3.45489	2.422	3.04552	0.548737	1.60669	0.71912	0.78091	0.86722	0.789083	0.0743875	-0.34175	0.79838	1.04304	1.00733	0.949583	0.132158	-0.0746335
	ydeH	3.34669	3.86672	1.91725	3.04355	1.00947	1.60576	1.7252	1.79643	1.87417	1.7986	0.0745087	0.846874	1.37442	1.28737	1.85607	1.50595	0.306318	0.590677
	yjgC	0.07201	0.08806	0.2051	0.121723	0.0726509	-3.03832	0.54034	0.50136	0.41981	0.48717	0.0615052	-1.0375	0.94785	0.70602	0.47498	0.709617	0.236456	-0.494888
	yjbQ	0.13917	0.11589	0.12693	0.12733	0.0116452	-2.97336	0.94752	1.63227	1.3424	1.3074	0.343714	0.386697	0.82276	1.38081	1.4697	1.22442	0.350679	0.292102
	yojB	0.19996	0.15195	0.04637	0.13276	0.0785727	-2.91311	0.99759	0.02934	0.02905	0.351993	0.559103	-1.50638	1.0217	0.06315	0.86994	0.651597	0.515228	-0.617949
	aprX	0.17404	0.03377	0.19625	0.134687	0.0880991	-2.89232	1.49421	0.7207	0.80883	1.00791	0.423444	0.0113716	1.05472	1.0547	1.25182	1.12041	0.113802	0.164031
	ybxG	0.1106	0.11914	0.18646	0.138733	0.0415525	-2.84961	0.94605	1.10211	1.03685	1.02834	0.0783775	0.0403127	1.46024	1.47148	1.11322	1.34831	0.203674	0.431156
	yvgN	0.15434	0.16457	0.15444	0.157783	0.00587764	-2.66398	0.9266	1.71688	1.64774	1.43041	0.437677	0.516425	0.94214	2.58998	1.81795	1.78336	0.824464	0.834595
	des	0.13178	0.16477	0.18768	0.16141	0.0281011	-2.6312	0.31139	1.06222	1.13537	0.836327	0.456077	-0.257862	1.10394	1.07607	0.39577	0.858593	0.401059	-0.576942
	yhcP	0.25442	0.09876	0.1429	0.16536	0.0802237	-2.59632	1.05783	0.09048	0.05183	0.400047	0.569985	-1.32176	0.78358	0.2535	0.97407	0.670383	0.373384	-0.576942
	yhfD	0.32682	0.04691	0.12907	0.1676	0.143878	-2.57691	0.82871	0.52128	0.47577	0.608587	0.191986	-0.716465	1.04431	0.50574	0.53537	0.69514	0.302753	-0.524625
	ywhK	0.25613	0.03358	0.22003	0.169913	0.11944	-2.55713	0.91663	0.93183	0.88681	0.911757	0.0229022	-0.133279	1.14637	1.00153	0.83405	0.993983	0.156297	-0.00870643
	yyaE	0.1644	0.10418	0.28147	0.18335	0.0901513	-2.44733	0.67585	0.78633	0.7082	0.72346	0.0567988	-0.467015	0.52065	0.73413	0.34244	0.532407	0.196109	-0.909399
	yycJ	0.17627	0.12725	0.26058	0.188033	0.0674389	-2.41094	0.53261	0.78746	0.65949	0.659853	0.127425	-0.599783	0.47537	0.62592	0.35698	0.48609	0.13479	-1.0407
	ycdF	0.14709	0.12134	0.29823	0.188887	0.0955654	-2.40441	0.82805	0.6064	0.58335	0.6726	0.135116	-0.572179	0.82757	0.50884	0.50297	0.613127	0.185737	-0.705743
	yfiB	0.17929	0.1644	0.23519	0.19296	0.0373223	-2.37363	0.89064	1.24144	0.93916	1.02375	0.190082	0.0338588	1.21053	2.34272	1.65602	1.73642	0.570361	0.796119
	ytiP	0.28233	0.19715	0.11009	0.196523	0.0861217	-2.34723	0.43602	0.35951	0.39924	0.398257	0.0382645	-1.32823	0.36818	0.31715	0.77514	0.486823	0.25099	0.227922
	ygxB	0.09138	0.25028	0.26517	0.202277	0.0963275	-2.3056	1.02205	0.51734	0.55411	0.697833	0.281381	-0.519046	2.40749	1.20337	1.00976	1.54021	0.757302	0.623124
	ytkC	0.19258	0.07771	0.36104	0.210443	0.142507	-2.2485	0.83867	0.76091	0.59454	0.731373	0.124716	-0.45132	0.55362	1.34007	0.91974	0.93781	0.393536	-0.0926324
	guaC	0.34429	0.27791	0.02765	0.216617	0.166982	-2.20678	0.73695	0.55002	0.56518	0.617383	0.103825	-0.695762	0.55234	1.2846	2.04756	1.29483	0.747663	0.372766
	rnhC	0.20548	0.2498	0.19459	0.216623	0.0292432	-2.20674	0.9914	1.3196	1.31311	1.20804	0.187641	0.272664	0.64207	0.83491	0.95093	0.809303	0.156014	-0.305248
	panB	0.20989	0.15905	0.28449	0.21781	0.0630939	-2.19886	0.73583	0.79235	0.80012	0.7761	0.0350906	-0.365686	1.22078	0.69506	0.87559	0.930477	0.267123	-0.103958
	yqiC	0.23075	0.14287	0.28613	0.219917	0.0722418	-2.18497	0.42694	0.49683	0.51991	0.481227	0.0484092	-1.05521	0.33331	0.37464	0.28616	0.33137	0.0442719	-1.59349
	yqiD	0.22758	0.17626	0.26591	0.22325	0.0449816	-2.16327	0.4414	0.49807	0.44692	0.46213	0.0312471	-1.11363	0.33686	0.37529	0.28205	0.3314	0.0468592	-1.59335
	ycdG	0.14874	0.20863	0.32305	0.226807	0.0885652	-2.14047	0.83166	0.65502	0.59474	0.693807	0.12313	-0.527394	0.766	0.63569	0.61765	0.673113	0.0809463	-0.571079
	yjgD	0.11927	0.27593	0.28966	0.228287	0.0946605	-2.13108	0.686	0.61449	0.61849	0.63966	0.0401814	-0.644623	1.04839	0.91163	0.54749	0.835837	0.258909	-0.258707
	panC	0.21461	0.18327	0.28893	0.228937	0.0542674	-2.12698	0.64509	0.71191	0.71286	0.689953	0.0388557	-0.535429	0.7831	0.66072	0.75382	0.732547	0.0639033	-0.848011
	katE	0.1703	0.25377	0.26726	0.230443	0.0525206	-2.11752	0.76497	0.50589	0.47661	0.58249	0.158709	-0.779695	0.50863	0.4889	0.66912	0.55555	0.098848	-0.848011
	yvgP	0.25894	0.25325	0.18208	0.231423	0.0428272	-2.11139	0.84291	0.96413	0.96653	0.924523	0.0706894	-0.113218	0.64519	2.79836	1.61728	1.68694	1.07827	0.754412
	yhfH	0.13223	0.21513	0.34864	0.232	0.109187	-2.1078	1.74899	3.05998	3.00344	2.60414	0.741118	1.38081	0.6116	0.37449	0.22136	0.402483	0.19662	-1.313
	yrbC	0.28456	0.22836	0.19596	0.236293	0.0448296	-2.08135	0.94082	1.32864	1.19324	1.15423	0.19683	0.206935	0.69609	1.92476	1.43145	1.35077	0.618296	0.433778
	folC	0.19515	0.22567	0.29246	0.23776	0.0497688	-2.07242	0.32247	0.46298	0.4702	0.41855	0.083286	-1.25653	0.61611	0.35089	0.44774	0.47158	0.134208	-1.08443
	gabD	0.23823	0.29651	0.18236	0.239033	0.0570792	-2.06472	1.31534	1.82185	1.8411	1.65943	0.298146	0.730688	0.95369	2.55783	1.64613	1.71922	0.804564	0.781751
	yclG	0.23636	0.07635	0.40781	0.240173	0.165763	-2.05785	0.92022	0.73106	0.83457	0.828617	0.0947204	-0.271223	0.90999	0.87905	1.06339	0.95081	0.0987168	-0.072771
	purE	0.37522	0.18117	0.16475	0.24038	0.117063	-2.05661	0.53271	0.51366	0.43123	0.492533	0.0539379	-1.02171	0.34349	0.6857	0.40307	0.47742	0.182819	-1.06667
	yhgE	0.25258	0.30297	0.1659	0.240483	0.069331	-2.05599	0.7067	0.98618	0.85255	0.848477	0.139785	-0.237053	0.29325	0.81314	0.61815	0.574847	0.262636	-0.798751
	mleN	0.2606	0.17493	0.28648	0.24067	0.0583845	-2.05487	0.99602	1.18075	1.0275	1.06809	0.0988279	0.0950332	0.65561	1.28545	0.60708	0.84938	0.378426	-0.235518
	yocC	0.25694	0.21717	0.25679	0.243633	0.022918	-2.03722	0.61419	0.66158	0.5747	0.616823	0.0434998	-0.697071	1.1011	0.34157	1.06826	0.836977	0.429349	-0.256741
	fabHB	0.21412	0.17722	0.34277	0.244703	0.0869092	-2.03089	0.37318	0.23009	0.2449	0.282723	0.078687	-1.82254	0.87654	0.23842	0.63689	0.58395	0.322337	-0.776083
	ytbD	0.37887	0.23471	0.13286	0.248813	0.12361	-2.00686	1.14221	1.4774	1.2151	1.27824	0.176289	0.354155	0.35058	0.54174	0.6264	0.50624	0.141295	-0.982107
	valS	0.2178	0.18583	0.34533	0.249653	0.0843862	-2.002	0.35927	0.5174	0.49658	0.45775	0.0859192	-1.12737	0.76074	0.35006	0.38349	0.498097	0.228069	-1.0055
	ydhL	0.2	0.22472	0.33164	0.25212	0.0699667	-1.98782	0.81713	1.23722	1.0304	1.02825	0.210053	0.0401911	1.02489	0.75268	0.72338	0.83365	0.166265	-0.262486
	pbuG	0.33086	0.28686	0.14292	0.253547	0.098299	-1.97968	0.50383	0.63584	0.59772	0.57913	0.0679401	-0.788041	0.39537	0.86203	0.81266	0.69002	0.256366	-0.53529
	recG	0.23167	0.23025	0.31088	0.2576	0.0461473	-1.9568	0.54929	0.63061	0.67344	0.61778	0.0630616	-0.694835	0.58896	0.60364	0.38619	0.526263	0.121529	-0.926143
	ydhM	0.20461	0.29953	0.26908	0.25774	0.0484654	-1.95601	1.39461	1.42393	1.45238	1.42364	0.0288861	0.509584	0.97405	1.24292	0.96719	1.06139	0.15725	0.0859503
	yycI	0.22989	0.19509	0.35735	0.260777	0.0854258	-1.93911	0.58034	0.76732	0.71287	0.686843	0.0961687	-0.541947	0.51373	0.60814	0.40079	0.507553	0.103813	-0.978369
	pbpF	0.27098	0.20252	0.31239	0.261963	0.0554872	-1.93256	1.02097	0.92096	0.86476	0.935563	0.0791223	-0.0960928	1.05317	0.92347	0.94286	0.973167	0.0699599	-0.0392412
	ydhK	0.18905	0.35621	0.24932	0.26486	0.0846566	-1.9167	0.8977	0.50783	0.53513	0.646887	0.217639	-0.628415	0.45401	0.67753	1.03569	0.72241	0.293426	-0.46911
	gltA	0.25757	0.10862	0.43294	0.266377	0.162339	-1.90846	0.62213	0.91796	0.76816	0.769417	0.147919	-0.378163	1.12593	0.57727	0.36238	0.688527	0.393746	-0.538416
	ydfO	0.31213	0.14767	0.34047	0.266757	0.104101	-1.9064	0.61376	0.65765	0.55651	0.609307	0.0507169	-0.71476	0.50822	0.56445	0.37749	0.483387	0.095922	-1.04875
	ebrA	0.37046	0.27459	0.15784	0.26763	0.106481	-1.90169	1.15704	1.50114	1.3388	1.33233	0.172141	0.413948	0.70234	0.91712	1.50127	1.04024	0.413451	0.056921
	yycG	0.22011	0.22606	0.36328	0.269817	0.0809963	-1.88995	0.68727	0.90702	0.84202	0.812103	0.112888	-0.300265	0.55107	0.54902	0.37688	0.492323	0.0999821	-1.02232
	yrrB	0.25221	0.20151	0.36108	0.2716	0.081533	-1.88044	0.67305	0.6477	0.64546	0.655403	0.0153234	-0.609545	0.53989	0.56445	0.47848	0.527607	0.0442817	-0.922465
	yrvO	0.27423	0.2349	0.30732	0.27215	0.0362548	-1.87753	0.6968	0.71447	0.5972	0.66949	0.0632253	-0.578866	0.53935	0.70706	0.55339	0.599933	0.0930396	-0.737126
	yfjN	0.30502	0.23893	0.27301	0.27232	0.0330504	-1.87663	0.80536	0.96827	0.89334	0.88899	0.0815421	-0.169761	0.72276	0.45783	0.54499	0.575193	0.135023	-0.797881
	yxaC	0.29335	0.24694	0.27767	0.272653	0.0236082	-1.87486	0.93094	1.16994	1.10524	1.06871	0.123617	0.0958659	0.95337	1.11037	1.06856	1.0441	0.0813079	0.0622599
	ywhL	0.39758	0.05934	0.36283	0.27325	0.186065	-1.87171	1.00083	1.05755	0.92073	0.993037	0.0687421	-0.0100811	1.32045	0.85538	1.03781	1.07121	0.234327	0.0992458
	glpK	0.21547	0.25841	0.35364	0.27584	0.0707149	-1.8581	1.06468	0.66194	0.60164	0.776087	0.251741	-0.36571	1.51114	0.84376	0.89372	1.08287	0.37173	0.114864
	moeA	0.24818	0.23252	0.34832	0.27634	0.0628263	-1.85548	0.62542	0.77809	0.62172	0.675077	0.0892313	-0.566877	0.63187	0.81687	0.56293	0.670557	0.131316	-0.576569
	yrrM	0.34234	0.23219	0.25463	0.276387	0.0582088	-1.85524	0.81652	0.66789	0.60321	0.695873	0.109374	-0.523103	0.68826	0.37056	0.55235	0.537057	0.159401	-0.896854
	yugK	0.27471	0.26623	0.29205	0.277663	0.0131609	-1.84859	0.80464	1.20192	1.07497	1.02718	0.202906	0.0386843	0.72775	1.37873	1.41871	1.17506	0.3879	0.232739
	yfhI	0.31654	0.28945	0.22775	0.277913	0.0455054	-1.84729	0.60514	0.82744	0.75014	0.727573	0.112855	-0.458835	0.64855	0.51174	0.83797	0.666087	0.16382	-0.586218
	panD	0.27958	0.25638	0.30013	0.278697	0.0218884	-1.84323	0.59034	0.69698	0.64552	0.64428	0.0533308	-0.63424	0.78043	0.66505	0.74625	0.730577	0.0592653	-0.452892
	yqeT	0.28368	0.22424	0.33528	0.281067	0.0555661	-1.83102	0.54685	0.44673	0.41948	0.47102	0.0670692	-1.08614	0.62111	0.26509	0.32643	0.40421	0.190328	-1.30682
	ycbD	0.23075	0.23011	0.38664	0.2825	0.0901885	-1.82368	0.67604	0.98355	0.8437	0.83443	0.153964	-0.261137	0.70613	0.89776	0.47462	0.692837	0.211883	-0.529413
	ywmF	0.25864	0.30465	0.2938	0.285697	0.0240516	-1.80744	1.94203	1.17222	1.05899	1.39108	0.480484	0.476205	1.04574	0.91383	1.23935	1.06631	0.163732	0.0926224
	yybP	0.24559	0.2414	0.37153	0.286173	0.0739507	-1.80504	0.68955	1.1072	1.1471	0.981283	0.253435	-0.0272583	0.84165	1.36401	0.69903	0.96823	0.350095	-0.0465783
	ykzE	0.33334	0.39519	0.13288	0.287137	0.137123	-1.80019	0.75999	0.08661	0.09834	0.31498	0.385435	-1.66667	0.41493	0.1478	0.41685	0.326527	0.154785	-1.61473
	yrhG	0.36967	0.42631	0.0658	0.28726	0.19387	-1.79957	0.94209	1.20684	1.08283	1.07725	0.132463	0.107358	0.13006	0.36374	0.24288	0.24556	0.116863	-2.02585
	yesE	0.39244	0.21075	0.25929	0.287493	0.0940712	-1.7984	0.59971	1.02734	0.99561	0.87422	0.238261	-0.193932	0.28469	0.96716	0.41036	0.55407	0.363223	-0.85186
	fruA	0.39084	0.20444	0.27102	0.288767	0.0944587	-1.79202	0.4555	1.00489	0.85993	0.77344	0.284724	-0.370639	0.43087	0.94231	0.48175	0.61831	0.281743	-0.693598
	ydhN	0.19183	0.40786	0.26703	0.288907	0.109664	-1.79132	1.20019	1.42573	1.2514	1.29244	0.118238	0.370097	0.8049	1.35737	0.87903	1.01377	0.299869	0.0197256
	yclM	0.23425	0.24612	0.3877	0.289357	0.0853744	-1.78908	3.47453	3.78404	4.14797	3.80218	0.337086	1.92683	7.79335	2.37053	1.86381	4.00923	3.28692	2.00333
	yqiB	0.30181	0.23967	0.33212	0.2912	0.0471294	-1.77992	0.57775	0.67809	0.62066	0.6255	0.0503448	-0.676918	0.43778	0.55415	0.45962	0.48385	0.0618532	-1.04737
	ydzH	0.30298	0.18892	0.38273	0.291543	0.0974098	-1.77822	1.432	0.94636	0.83579	1.07138	0.317159	0.0994748	0.91009	1.40089	1.23133	1.18077	0.249276	0.239728
	ybgE	0.30069	0.22139	0.35345	0.291843	0.066473	-1.77673	1.06188	1.59863	1.54962	1.40338	0.296758	0.488902	1.71869	0.82196	0.56273	1.03446	0.606571	0.0488779
	yybT	0.2501	0.22704	0.40156	0.2929	0.0948061	-1.77152	0.62841	0.66152	0.63168	0.640537	0.0182455	-0.642647	0.72844	0.62664	0.70957	0.688217	0.0541552	-0.539065
	trmU	0.3	0.32813	0.25408	0.29407	0.0373795	-1.76577	0.81253	0.88777	0.75509	0.818463	0.0665387	-0.28901	0.54183	0.95099	0.80437	0.76573	0.207299	-0.385092
	yyxA	0.33837	0.212	0.33349	0.29462	0.0715926	-1.76307	0.63705	0.68801	0.63457	0.65321	0.0301632	-0.614381	0.48697	0.50612	0.43344	0.47551	0.0376709	-1.07245
	ytzG	0.2454	0.33783	0.30219	0.29514	0.0466166	-1.76053	0.69798	0.78875	0.72372	0.736817	0.0467808	-0.440622	0.6014	0.62122	0.61027	0.610963	0.00992817	-0.710842
	yvjA	0.45654	0.2445	0.1867	0.295913	0.142077	-1.75675	0.70239	1.01947	0.83836	0.853407	0.159075	-0.228695	0.31681	0.96316	0.46872	0.582897	0.337963	-0.778688
	dnaJ	0.32265	0.22037	0.35551	0.29951	0.0704791	-1.73932	0.57847	0.55793	0.61031	0.582237	0.0263924	-0.780322	0.65407	0.38475	0.39159	0.476803	0.153556	-1.06853
	yxlF	0.25457	0.19586	0.44821	0.299547	0.13205	-1.73915	0.73931	1.01558	0.80355	0.852813	0.144573	-0.229698	0.59511	0.73072	0.39454	0.573457	0.169133	-0.802244
	yrrN	0.36916	0.25422	0.27893	0.30077	0.0605024	-1.73327	0.76042	0.63247	0.64647	0.679787	0.0701805	-0.556846	0.62921	0.39488	0.502	0.508697	0.117308	-0.975122
	yhdB	0.35799	0.39499	0.15179	0.30159	0.131043	-1.72934	2.81557	0.08313	0.10151	1.00007	1.5723	0.000100985	1.32727	0.25393	2.74611	1.44244	1.25008	0.528508
	yuaA	0.29089	0.21986	0.39487	0.301873	0.0880205	-1.72798	0.65637	0.67162	0.6248	0.65093	0.0238793	-0.619426	0.92061	0.54364	0.6919	0.718717	0.18991	-0.476505
	moeB	0.26498	0.2142	0.43098	0.303387	0.113379	-1.72077	0.63031	0.77194	0.67022	0.690823	0.0730283	-0.533611	0.76141	0.84286	0.61914	0.741137	0.113229	-0.432188
	yabM	0.35354	0.27722	0.28024	0.303667	0.043218	-1.71944	0.95503	1.17748	1.08687	1.07313	0.11186	0.10182	0.71021	0.7485	0.85864	0.77245	0.0770589	-0.372487
	yflA	0.25556	0.32638	0.33109	0.304343	0.0423132	-1.71623	0.876	0.53745	0.4748	0.629417	0.215833	-0.667913	0.62129	0.45824	0.8073	0.628943	0.174656	-0.668998
	yhdN	0.30198	0.31302	0.30173	0.305577	0.00644733	-1.71039	1.48339	0.89608	0.84759	1.07569	0.353913	0.105258	0.85333	0.79107	1.00987	0.884757	0.112735	-0.176647
	purM	0.36776	0.19236	0.35799	0.306037	0.098568	-1.70822	0.42263	0.68106	0.57005	0.557913	0.129642	-0.841887	0.45975	0.56312	0.33195	0.451607	0.1158	-1.14686
	yphC	0.32328	0.21289	0.38216	0.30611	0.0859313	-1.70788	0.81024	0.72829	0.70179	0.746773	0.0565383	-0.421258	0.74447	0.35622	0.40817	0.502953	0.210766	-0.991504
	yycH	0.26262	0.26705	0.39334	0.30767	0.0742255	-1.70054	0.65726	0.7438	0.79172	0.730927	0.0681481	-0.452201	0.52102	0.58794	0.39316	0.500707	0.0989661	-0.997962
	ykoK	0.30182	0.32661	0.29849	0.308973	0.0153643	-1.69445	1.21821	1.26439	1.12085	1.20115	0.0732749	0.264416	0.98977	1.00039	1.13514	1.04177	0.0810378	0.0590322
	polA	0.30197	0.27384	0.35145	0.309087	0.0392914	-1.69392	0.76079	0.80436	0.7211	0.762083	0.0416451	-0.391979	0.58324	0.76095	0.48239	0.60886	0.141036	-0.715818
	purH	0.381	0.19427	0.3529	0.30939	0.100682	-1.6925	0.5322	0.99119	0.86754	0.796977	0.237492	-0.327391	0.61112	0.69802	0.46529	0.591477	0.117602	-0.757607
	yjzB	0.27388	0.3282	0.33148	0.311187	0.0323501	-1.68415	1.13102	0.68757	0.76839	0.862327	0.236178	-0.213694	0.9152	0.95643	1.2462	1.03928	0.180383	0.0555798
	yubG	0.27456	0.22373	0.43674	0.311677	0.11125	-1.68188	0.58978	0.6693	0.73096	0.663347	0.070778	-0.592165	0.80221	0.57949	0.62158	0.66776	0.118324	-0.582598
	purK	0.47238	0.22141	0.24435	0.312713	0.13875	-1.67709	0.64277	0.61676	0.67727	0.6456	0.0303541	-0.631288	0.42023	0.83949	0.51981	0.593177	0.219047	-0.753466
	yrrC	0.29636	0.22601	0.41764	0.313337	0.0969364	-1.67421	0.55354	0.75191	0.69885	0.6681	0.102698	-0.581864	0.64745	0.53644	0.53279	0.572227	0.0651709	-0.805341
	yetN	0.36708	0.33353	0.24414	0.314917	0.0635484	-1.66696	0.95732	1.36823	1.33357	1.21971	0.227893	0.286534	0.74806	0.79217	1.05471	0.86498	0.165785	-0.209261
	smc	0.24686	0.22843	0.47383	0.316373	0.136672	-1.6603	0.40167	0.48646	0.47615	0.45476	0.0462654	-1.13682	0.61091	0.40786	0.33477	0.45118	0.143076	-1.14822
	ansB	0.44236	0.34862	0.15853	0.316503	0.144615	-1.65971	0.84277	0.91218	0.86057	0.87184	0.0360513	-0.197865	0.4071	1.73681	0.7244	0.956103	0.694476	-0.0647615
	yacC	0.38579	0.25496	0.31061	0.31712	0.0656575	-1.6569	0.85318	0.91328	0.89854	0.888333	0.0313231	-0.170827	0.5807	1.01168	0.8047	0.799027	0.215546	-0.323684
	ebrB	0.388	0.37303	0.19051	0.31718	0.109954	-1.65663	1.11697	1.40745	1.21573	1.24672	0.147698	0.318134	0.68057	0.97848	1.50298	1.05401	0.416375	0.0758886
	ykcA	0.2868	0.37674	0.28861	0.317383	0.0514123	-1.6557	0.85402	0.99127	0.93955	0.92828	0.0693156	-0.107368	0.6453	1.62554	1.39431	1.22172	0.512405	0.28891
	fruK	0.43828	0.19567	0.31842	0.317457	0.121308	-1.65537	0.4884	1.10345	1.00411	0.86532	0.33018	-0.208694	0.48278	1.09025	0.47868	0.683903	0.351913	-0.548136
	yqeH	0.34789	0.26613	0.33889	0.317637	0.0448325	-1.65455	0.65362	0.71747	0.69608	0.689057	0.0324992	-0.537305	0.49751	0.46234	0.3716	0.443817	0.0649667	-1.17196
	ypsC	0.32428	0.24751	0.38211	0.317967	0.0675217	-1.65305	0.771	0.6875	0.67417	0.71089	0.0524817	-0.492302	0.78104	0.45525	0.50238	0.579557	0.176074	-0.786978
	ylmB	0.30668	0.22899	0.41842	0.31803	0.0952237	-1.65277	1.24785	1.45069	1.38406	1.36087	0.10339	0.444526	1.59241	1.45544	1.22256	1.42347	0.186986	0.509412
	araA	0.35237	0.15069	0.45345	0.318837	0.15414	-1.64911	0.40152	0.93701	0.79537	0.7113	0.277467	-0.49147	0.66147	1.18775	0.46977	0.772997	0.371756	-0.371466
	sdaAA	0.37639	0.25986	0.32229	0.319513	0.0583146	-1.64605	0.66155	0.82081	0.71305	0.731803	0.0812693	-0.450472	0.51401	0.76422	0.57001	0.61608	0.131313	-0.69881
	mmr	0.32468	0.27598	0.35955	0.32007	0.0419753	-1.64354	0.55265	0.91723	0.72919	0.733023	0.18232	-0.448069	0.48842	0.74384	0.4753	0.569187	0.151396	-0.813026
	ytcP	0.22154	0.21049	0.5311	0.321043	0.181998	-1.63916	0.47557	0.84258	0.76589	0.69468	0.19359	-0.52558	0.74208	0.77414	0.43663	0.65095	0.186297	-0.619381
	ywtG	0.25357	0.34868	0.3613	0.321183	0.0588939	-1.63853	1.31663	1.04494	0.93156	1.09771	0.197884	0.134497	0.79631	0.80734	0.85719	0.82028	0.0324373	-0.285812
	yfiL	0.32335	0.26858	0.37337	0.321767	0.0524129	-1.63591	0.74142	1.03038	0.92328	0.89836	0.146083	-0.154634	0.61696	0.68871	0.47106	0.592243	0.11091	-0.755738
	yqjP	0.31051	0.21216	0.44371	0.322127	0.116211	-1.6343	0.72749	0.79268	0.67314	0.731103	0.0598519	-0.451853	0.68399	0.86309	0.57219	0.706423	0.146742	-0.501395
	glpD	0.39847	0.31452	0.25912	0.324037	0.0701607	-1.62577	1.47682	0.63061	0.66132	0.922917	0.47994	-0.115728	0.63157	0.75455	0.65152	0.679213	0.0660016	-0.558063
	yvgX	0.32065	0.33545	0.31791	0.32467	0.00943574	-1.62295	0.54841	0.69005	0.56347	0.600643	0.0777937	-0.73542	0.24067	0.64359	0.37106	0.41844	0.205596	-1.25691
	ykuT	0.31599	0.37333	0.2868	0.325373	0.0440215	-1.61983	1.56534	1.17818	1.14462	1.29605	0.233818	0.374118	0.75615	1.10656	1.53735	1.13335	0.391289	0.180598
	ydaD	0.19678	0.30022	0.48723	0.328077	0.147215	-1.6079	0.89357	0.80602	0.79584	0.83181	0.0537274	-0.265674	1.21958	1.0318	0.84819	1.03319	0.185699	0.0471056
	mobB	0.29966	0.32647	0.36365	0.329927	0.0321347	-1.59978	0.66781	0.8322	0.77636	0.75879	0.0835915	-0.398227	0.70598	0.87035	0.64194	0.739423	0.11782	-0.435528
	ycbC	0.35047	0.28808	0.35154	0.33003	0.0363337	-1.59933	0.88463	1.2962	1.10204	1.09429	0.205894	0.129995	0.85313	1.77492	0.73273	1.12026	0.570139	0.163834
	tagH	0.31755	0.41008	0.26335	0.330327	0.0741947	-1.59803	0.84686	0.82731	0.95543	0.876533	0.0690222	-0.190119	0.57958	0.60321	0.8932	0.691997	0.174647	-0.531163
	yyzE	0.27468	0.29631	0.42061	0.330533	0.0787548	-1.59713	0.3971	0.67283	0.62214	0.564023	0.146765	-0.826173	0.59601	0.8411	0.58287	0.673327	0.145444	-0.570621
	yrvE	0.33935	0.26895	0.38505	0.331117	0.0584863	-1.59459	0.91001	0.90272	0.82083	0.877853	0.049518	-0.187948	0.94765	0.42004	0.53519	0.634293	0.277415	-0.656778
	gpsA	0.36281	0.28286	0.34956	0.331743	0.0428495	-1.59186	0.78515	0.70291	0.66882	0.71896	0.0598028	-0.476017	0.63831	0.5022	0.46959	0.5367	0.0894947	-0.897812
	glpT	0.3398	0.31201	0.34764	0.33315	0.0187227	-1.58576	1.55063	0.5801	0.5071	0.879277	0.582554	-0.185611	1.12051	0.68359	0.93415	0.91275	0.219245	-0.131708
	thdF	0.36675	0.32548	0.30775	0.333327	0.0302726	-1.58499	0.90756	0.79743	0.80211	0.8357	0.0622766	-0.258943	0.55566	0.50258	0.43845	0.498897	0.0586917	-1.00319
	ask	1.20978	1.34351	1.21368	1.25566	0.0761082	0.328442	4.79372	3.7854	3.24654	3.94189	0.785371	1.97889	3.73551	1.29798	0.92169	1.98506	1.52757	0.989183
	cgeE	1.87546	1.10694	2.65752	1.87997	0.7753	0.910712	3.18529	3.93369	4.06418	3.72772	0.474267	1.89829	1.54368	13.3464	3.48159	6.12389	6.32948	2.61445
	hom	0.64721	0.41806	1.08542	0.716897	0.339094	-0.480163	3.25675	3.28707	2.47338	3.00573	0.461281	1.58772	4.87229	1.09566	0.53989	2.16928	2.35731	1.11722
	lysC	1.17622	1.10836	1.03905	1.10788	0.0685863	0.147797	7.54411	7.14091	6.12906	6.93803	0.729015	2.79453	4.53283	2.64808	1.94704	3.04265	1.33729	1.60533
	maf	1.62443	2.7336	4.08913	2.81572	1.2344	1.4935	2.11828	1.50938	1.31769	1.64845	0.418021	0.72111	4.0985	1.28646	4.51211	3.29902	1.75516	1.72204
	rpmH	2.58868	2.62189	1.86298	2.35785	0.428892	1.23747	3.27375	4.37747	5.76638	4.47253	1.24903	2.16109	3.58923	4.29519	4.93468	4.27303	0.672999	2.09526
	sigV	1.40154	1.28161	1.1887	1.29062	0.106705	0.368061	3.01877	2.52071	2.43386	2.65778	0.315628	1.41022	3.67545	2.43837	4.98814	3.70065	1.27507	1.88778
	sodA	1.74909	2.19852	1.74059	1.89607	0.261967	0.92301	2.22544	1.85094	2.41307	2.16315	0.286195	1.11313	2.65178	4.1573	4.15244	3.65384	0.867813	1.86941
	thiC	2.3482	1.35328	2.63483	2.1121	0.672606	1.07868	3.3289	4.95691	4.26754	4.18445	0.817179	2.06504	5.38468	3.03904	2.22185	3.54852	1.64181	1.82722
	thrB	0.67343	0.6474	0.89617	0.739	0.136734	-0.436354	3.72996	3.65296	2.79375	3.39222	0.519721	1.76223	3.39498	2.25605	1.34847	2.33317	1.02543	1.22229
	thrC	0.81893	0.56265	1.02964	0.80374	0.233865	-0.315199	3.51189	3.23215	3.4198	3.38795	0.142564	1.76041	4.25119	1.66891	1.0716	2.33057	1.68991	1.22068
	thrZ	0.37175	0.18835	0.54527	0.368457	0.178483	-1.44043	4.33196	4.85905	4.52396	4.57166	0.266762	2.19272	8.71674	2.66112	3.6451	5.00765	3.24962	2.32413
	yjbA	2.50709	2.70622	2.51502	2.57611	0.112748	1.36519	0.48607	0.52224	0.5651	0.52447	0.0395622	-0.931068	11.4518	0.15765	0.95978	4.18976	6.30192	2.06687
	ykoW	2.23033	0.71608	4.34833	2.43158	1.82447	1.28189	2.77639	10.2548	7.47517	6.83547	3.78004	2.77304	1.56419	14.1495	2.92618	6.21328	6.9066	2.63536
	yobU	0.94267	1.1711	1.01258	1.04212	0.117044	0.0595168	3.79294	3.24075	3.57948	3.53772	0.278453	1.82282	2.73129	3.37732	4.18677	3.43179	0.729267	1.77896
	yocH	2.70515	2.82512	1.14234	2.2242	0.938839	1.15329	4.64044	1.79421	1.74939	2.72801	1.65636	1.44785	1.9534	0.89905	2.1274	1.65995	0.664677	0.73114
	yqaR	2.41672	0.93387	3.93656	2.42905	1.50138	1.28039	2.42764	4.9855	4.75369	4.05561	1.41462	2.01992	1.64611	11.259	3.42051	5.44187	5.1153	2.4441
	yqaS	0.85455	0.47323	1.97608	1.10129	0.781216	0.13919	1.31376	2.86244	2.23565	2.13728	0.779012	1.09578	1.61847	6.91336	2.50326	3.67836	2.8363	1.87906
	yqbG	1.74093	0.58245	1.693	1.33879	0.655451	0.420933	2.77397	8.86509	7.78187	6.47364	3.24947	2.69458	1.05342	19.6511	3.61735	8.10729	10.0791	3.01922
	yqbH	0.99362	0.58999	1.35345	0.97902	0.381939	-0.0305898	2.06335	3.03283	2.97652	2.6909	0.544203	1.42809	1.05909	6.60078	2.58831	3.41606	2.86207	1.77233
	yrzF	1.49082	1.43236	0.58189	1.16836	0.508735	0.224481	2.24504	2.5081	2.5448	2.43265	0.163505	1.28253	1.69338	3.80801	3.86821	3.1232	1.23863	1.64302
	ysbA	1.19869	0.96465	1.04416	1.06917	0.119007	0.0964868	4.00978	5.19785	4.60563	4.60442	0.594036	2.20302	1.4426	80.8362	3.91917	28.7326	45.14	4.84462
	ysbB	1.11509	0.88199	0.98007	0.992383	0.117037	-0.0110306	3.30801	5.07616	4.9748	4.45299	0.992876	2.15477	1.35008	43.8367	3.82987	16.3389	23.8461	4.03024
	yuiG	1.39757	1.41872	0.71213	1.17614	0.401984	0.23406	2.97249	3.51062	3.46603	3.31638	0.298651	1.72961	2.04147	3.14991	2.85406	2.68181	0.573944	1.42321
	yusU	1.92734	3.18282	2.914	2.67472	0.661059	1.41939	1.037	1.14794	1.13596	1.10697	0.0608883	0.146612	2.88404	3.3554	3.03201	3.09048	0.241059	1.62783
	yvzD	1.63612	1.05249	1.95115	1.54659	0.455971	0.629088	2.04136	3.53955	3.49091	3.02394	0.851287	1.59643	1.49188	6.20094	3.03631	3.57638	2.40053	1.8385
	ywbG	0.63698	0.6711	0.89332	0.7338	0.139198	-0.446541	1.08781	3.05406	2.52468	2.22218	1.01743	1.15198	1.79782	5.23437	1.97182	3.00134	1.93582	1.58561
	ywbH	0.62828	0.76384	0.99537	0.79583	0.185624	-0.329468	1.0629	2.73636	2.55459	2.11795	0.918209	1.08267	2.26833	6.73649	2.19868	3.7345	2.60003	1.90092
	ywhA	0.83453	0.6112	0.67805	0.707927	0.114623	-0.498328	2.99478	3.21525	3.08542	3.09848	0.110814	1.63156	1.8845	2.20435	2.01236	2.03374	0.160993	1.02413
	yxkH	2.62489	0.53634	2.55341	1.90488	1.18573	0.9297	2.08055	12.1784	10.936	8.39831	5.5065	3.0701	0.96434	19.1218	2.37812	7.4881	10.0999	2.9046
	ligB	0.73677	0.80796	0.88775	0.810827	0.0755308	-0.302535	0.05579	0.08075	0.15835	0.0982967	0.0534841	-3.34671	0.06554	0.07311	0.05363	0.0640933	0.00982025	-3.96368
	mtbP	2.12592	0.71779	3.54542	2.12971	1.41382	1.09066	0.02713	0.1309	0.25842	0.138817	0.115848	-2.84875	0.04589	0.22078	0.04698	0.10455	0.10066	-3.25774
	yitM	1.56423	2.43115	1.27817	1.75785	0.600381	0.813812	0.24208	0.12616	0.15145	0.17323	0.0609519	-2.52924	0.51753	0.13476	0.40683	0.35304	0.196973	-1.5021
	yjzC	0.89083	1.19176	0.59891	0.893833	0.296436	-0.161922	0.38817	0.18385	0.16297	0.244997	0.12443	-2.02917	0.51592	0.26837	0.70635	0.49688	0.21961	-1.00903
	ykzE	0.33334	0.39519	0.13288	0.287137	0.137123	-1.80019	0.75999	0.08661	0.09834	0.31498	0.385435	-1.66667	0.41493	0.1478	0.41685	0.326527	0.154785	-1.61473
	yozP	1.05071	1.28822	1.72416	1.35436	0.341562	0.437615	0.07211	0.09926	0.09047	0.08728	0.0138533	-3.51821	0.25598	0.26072	0.18275	0.23315	0.043712	-2.10067
	yrhD	0.84978	0.91706	0.15366	0.640167	0.422668	-0.643481	0.9356	1.32968	1.24398	1.16975	0.207261	0.226204	0.12805	0.42435	0.27714	0.276513	0.148151	-1.85458
	yrhE	0.74656	0.59154	0.13001	0.48937	0.320722	-1.031	0.77568	1.02981	0.93479	0.913427	0.128405	-0.130639	0.14576	0.36279	0.23182	0.24679	0.109287	-2.01864
	yrhG	0.36967	0.42631	0.0658	0.28726	0.19387	-1.79957	0.94209	1.20684	1.08283	1.07725	0.132463	0.107358	0.13006	0.36374	0.24288	0.24556	0.116863	-2.02585
	ysfC	1.83572	1.41087	0.19824	1.14828	0.849736	0.19947	0.7133	0.57678	0.52482	0.604967	0.0973501	-0.725072	0.29457	0.17118	0.39335	0.286367	0.111312	-1.80406
	ysfD	1.62955	1.53664	0.24729	1.13783	0.772625	0.186281	0.78717	0.76414	0.73305	0.761453	0.0271598	-0.393172	0.33682	0.16476	0.46998	0.323853	0.153023	-1.62659
	ytpP	0.72736	0.64744	0.69936	0.691387	0.0405522	-0.532435	0.30894	0.32549	0.3677	0.334043	0.0302994	-1.58189	0.3412	0.42186	0.49519	0.419417	0.0770241	-1.25354
	ytpQ	0.72725	0.74056	0.61803	0.69528	0.0672307	-0.524334	0.1919	0.19796	0.22834	0.206067	0.0195258	-2.27882	0.16183	0.20071	0.22483	0.19579	0.0317869	-2.35262
	ytpR	0.63425	0.76012	0.52106	0.638477	0.119586	-0.647294	0.27455	0.2791	0.29	0.281217	0.00793951	-1.83025	0.18401	0.21665	0.18735	0.196003	0.0179584	-2.35105
	ytzD	0.51347	0.59735	1.06722	0.726013	0.298455	-0.461932	0.32749	0.21469	0.21239	0.251523	0.0657991	-1.99124	1.30359	1.15767	0.48313	0.981463	0.437693	-0.0269937
	yxeQ	2.8824	2.28095	1.01045	2.05793	0.955694	1.0412	0.37279	0.51233	0.48259	0.455903	0.0734982	-1.1332	0.16572	0.51973	0.26411	0.31652	0.182732	-1.65963
	yxeR	1.96317	1.95749	0.92053	1.61373	0.600336	0.690399	0.41535	0.76309	0.67646	0.6183	0.181019	-0.693621	0.17393	0.45315	0.31731	0.314797	0.139627	-1.66751
1) All genes with induction or repression ratios of at least three-fold in 3 biological transcriptome replicates in either the spx mutant or in the ytpQ mutant compared to the wild type at control conditions or 10 min after 2.8 mM methylglyoxal stress were listed and classified according to previously described regulons.
